# Supplementary material for: 2-Methoxy­benzaldehyde 2,4-dinitro­phenyl­hydrazone
Source: Acta Crystallogr Sect E Struct Rep Online. 2009 Jan 8;65(Pt 2):o246–7. doi: 10.1107/S1600536809000038 (PMC2968177; doi:10.1107/S1600536809000038)
Supplement: Supplementary file 2 [file e-65-0o246-Isup2.hkl]

# 
# h,k,l, Fc-squared, Fo-squared, sigma(Fo-squared) and status flag 
# 
data_I
_shelx_title ' hadi16m in P-1  (100K)' 
_shelx_refln_list_code          4 
_shelx_F_calc_maximum      137.80 
_exptl_crystal_F_000       328.00 
_reflns_d_resolution_high  0.6615 
 
loop_ 
 _symmetry_equiv_pos_as_xyz 
 'x, y, z' 
 '-x, -y, -z' 
 
_cell_length_a     7.0315 
_cell_length_b     7.6205 
_cell_length_c    14.1896 
_cell_angle_alpha  98.048 
_cell_angle_beta   97.064 
_cell_angle_gamma 109.467 
 
_shelx_F_squared_multiplier     1.000 
 
loop_ 
 _refln_index_h 
 _refln_index_k 
 _refln_index_l 
 _refln_F_squared_calc 
 _refln_F_squared_meas 
 _refln_F_squared_sigma 
 _refln_observed_status 
   1   0   0      117.62       89.07      2.20 o 
   2   0   0      825.70      837.40     12.15 o 
   3   0   0      101.46      105.06      2.52 o 
   4   0   0       98.54       94.55      1.64 o 
   5   0   0       19.41       22.37      0.81 o 
   6   0   0      309.24      326.92     10.95 o 
   7   0   0        4.34        5.07      0.46 o 
   8   0   0        0.77        1.19      0.38 o 
   9   0   0       18.21       17.99      1.09 o 
 -10   1   0        7.22        5.09      0.96 o 
  -9   1   0       53.69       52.59      2.33 o 
  -8   1   0      353.94      344.52      6.28 o 
  -7   1   0       29.05       28.55      2.28 o 
  -6   1   0      152.02      164.34      2.63 o 
  -5   1   0        8.28        8.37      0.88 o 
  -4   1   0       54.61       54.46      2.33 o 
  -3   1   0     1152.45     1206.00     23.46 o 
  -2   1   0     8731.71     8216.39    154.11 o 
  -1   1   0      934.71      986.51     18.97 o 
   0   1   0     4915.89     4915.43     97.12 o 
   1   1   0        5.85        2.32      0.31 o 
   2   1   0      139.99      155.00      1.79 o 
   4   1   0       67.14       67.65      1.22 o 
   5   1   0        0.37        0.60      0.22 o 
   6   1   0        6.88        7.43      0.67 o 
   7   1   0        7.61        8.29      0.63 o 
   8   1   0        2.82        3.30      0.52 o 
   9   1   0      233.91      229.66      6.76 o 
 -10   2   0        8.05        6.30      0.94 o 
  -9   2   0        2.00        1.63      0.92 o 
  -8   2   0      176.41      179.03      3.59 o 
  -7   2   0        3.28        3.46      0.79 o 
  -6   2   0        0.48        0.45      0.47 o 
  -5   2   0        9.97       12.00      1.25 o 
  -4   2   0      152.76      162.76      3.21 o 
  -3   2   0       17.20       20.54      0.84 o 
  -2   2   0      830.24      879.76     17.20 o 
  -1   2   0      759.84      729.19     45.32 o 
   0   2   0      472.59      521.86      9.11 o 
   1   2   0      430.46      450.14      4.65 o 
   2   2   0      463.33      464.85      4.88 o 
   3   2   0       19.06       20.03      0.79 o 
   4   2   0        5.79        7.59      0.51 o 
   5   2   0       88.33       89.12      1.80 o 
   6   2   0        4.39        5.36      0.55 o 
   7   2   0       79.36       83.80      1.99 o 
   8   2   0      132.07      133.92      3.03 o 
   9   2   0       38.39       38.43      2.74 o 
 -10   3   0        4.73        3.78      0.71 o 
  -9   3   0       19.08       21.00      1.06 o 
  -8   3   0        3.23        2.83      1.21 o 
  -7   3   0       13.84       13.14      2.04 o 
  -6   3   0       11.44       12.17      1.01 o 
  -5   3   0      280.17      303.56      5.36 o 
  -4   3   0       16.79       18.65      0.55 o 
  -3   3   0       12.30       12.00      1.00 o 
  -2   3   0      459.18      498.71      5.54 o 
  -1   3   0       75.43       65.36      1.63 o 
   0   3   0      178.59      172.71      2.08 o 
   1   3   0      905.97     1024.40     10.01 o 
   2   3   0       22.84       27.11      0.72 o 
   3   3   0       45.53       53.81      1.06 o 
   4   3   0       87.57       94.54      1.91 o 
   5   3   0       34.43       33.19      1.85 o 
   6   3   0       20.45       22.83      1.23 o 
   7   3   0       21.24       21.30      1.14 o 
   8   3   0       40.69       40.99      2.27 o 
 -10   4   0        5.18        5.16      0.79 o 
  -9   4   0        5.36        5.49      0.65 o 
  -8   4   0      109.36      109.33      6.03 o 
  -7   4   0      125.92      128.68      2.93 o 
  -6   4   0      133.98      142.97      2.65 o 
  -5   4   0       50.29       52.52      1.07 o 
  -4   4   0       39.68       38.26      1.51 o 
  -3   4   0        1.58        4.62      0.36 o 
  -2   4   0       85.90       83.69      1.36 o 
  -1   4   0      153.51      192.00      2.41 o 
   0   4   0      148.33      143.80      1.87 o 
   1   4   0       20.05       27.03      0.70 o 
   2   4   0      522.73      523.52      5.21 o 
   3   4   0        0.04       -0.18      0.21 o 
   4   4   0       52.77       48.23      1.06 o 
   5   4   0       14.97       15.08      0.93 o 
   6   4   0       16.78       17.39      1.04 o 
   7   4   0       28.04       27.75      1.49 o 
 -10   5   0        6.77        6.09      0.79 o 
  -9   5   0        2.90        2.18      0.56 o 
  -8   5   0        0.15        0.81      0.42 o 
  -7   5   0      105.03      107.45      2.97 o 
  -6   5   0        6.21        6.70      0.65 o 
  -5   5   0       23.77       25.34      1.56 o 
  -4   5   0      140.95      147.07      2.97 o 
  -3   5   0        0.11        0.63      0.25 o 
  -2   5   0       97.36       90.89      1.40 o 
  -1   5   0       10.45       13.60      0.70 o 
   0   5   0       39.02       38.68      1.02 o 
   1   5   0       11.12       18.67      0.67 o 
   2   5   0       27.63       30.45      0.96 o 
   3   5   0       27.33       23.23      0.86 o 
   4   5   0      235.51      221.43      3.00 o 
   5   5   0        4.00        4.89      0.66 o 
   6   5   0        1.39        1.20      0.54 o 
   7   5   0        0.47        1.43      1.10 o 
 -10   6   0        4.82        2.83      0.73 o 
  -9   6   0        1.26        1.93      0.65 o 
  -8   6   0       14.58       15.31      1.19 o 
  -7   6   0       17.15       19.14      0.82 o 
  -6   6   0        7.92        6.34      0.75 o 
  -5   6   0        1.64        1.35      0.46 o 
  -4   6   0      210.82      210.46      4.13 o 
  -3   6   0        6.58        6.92      0.58 o 
  -2   6   0       73.43       68.85      1.33 o 
  -1   6   0       23.86       24.81      0.97 o 
   0   6   0       60.92       66.94      1.42 o 
   1   6   0       13.78       19.33      0.75 o 
   2   6   0        4.89        3.96      0.51 o 
   3   6   0      100.11       95.57      1.92 o 
   4   6   0      147.45      131.94      2.31 o 
   5   6   0        1.17        1.80      0.63 o 
   6   6   0       10.58       12.59      1.69 o 
 -10   7   0        0.06        1.46      0.73 o 
  -9   7   0        5.68        6.05      1.06 o 
  -8   7   0       15.12       14.02      1.41 o 
  -7   7   0       38.63       39.79      1.77 o 
  -6   7   0       46.87       51.22      1.88 o 
  -5   7   0      165.21      167.39      3.10 o 
  -4   7   0      864.54      833.21      9.45 o 
  -3   7   0        4.25        4.58      0.48 o 
  -2   7   0       98.81       95.57      1.97 o 
  -1   7   0       22.14       27.28      1.29 o 
   0   7   0       44.32       46.50      1.47 o 
   1   7   0        5.17        4.94      0.68 o 
   2   7   0        0.19        0.14      0.41 o 
   3   7   0       11.48       10.99      0.85 o 
   4   7   0        8.11        9.26      1.31 o 
   5   7   0        5.62        5.51      1.30 o 
  -9   8   0        0.09        1.75      0.85 o 
  -8   8   0       39.75       37.88      1.45 o 
  -7   8   0       35.10       35.25      1.61 o 
  -6   8   0       49.05       51.57      2.00 o 
  -5   8   0        0.00        0.86      0.42 o 
  -4   8   0        0.65        1.14      0.35 o 
  -3   8   0       31.71       27.83      1.12 o 
  -2   8   0       21.97       20.25      1.07 o 
  -1   8   0        1.12        0.52      0.40 o 
   0   8   0       45.22       41.48      1.71 o 
   1   8   0        0.18        1.09      0.78 o 
   2   8   0      187.96      175.25      3.99 o 
   3   8   0        0.06        0.56      1.74 o 
   4   8   0       33.00       31.71      1.89 o 
  -9   9   0        4.79        4.14      1.19 o 
  -8   9   0       19.79       22.01      2.37 o 
  -7   9   0       35.96       36.54      1.48 o 
  -6   9   0      101.75      101.35      3.80 o 
  -5   9   0        6.85        6.65      1.03 o 
  -4   9   0       43.21       44.35      1.55 o 
  -3   9   0       82.11       89.67      3.53 o 
  -2   9   0       10.45       12.24      1.27 o 
  -1   9   0        6.02       10.13      1.15 o 
   0   9   0       18.35       17.78      1.44 o 
   1   9   0        8.40        9.59      1.24 o 
   2   9   0       57.10       58.38      2.80 o 
   3   9   0      144.35      154.18      5.36 o 
  -8  10   0        0.64        1.13      0.55 o 
  -7  10   0        0.50        0.95      0.68 o 
  -6  10   0       12.99       11.37      1.36 o 
  -5  10   0        2.13        2.44      0.90 o 
  -4  10   0        7.39        8.39      1.44 o 
  -3  10   0      278.88      299.36      5.41 o 
  -2  10   0       26.58       26.96      2.41 o 
  -1  10   0        6.91        7.53      1.15 o 
   0  10   0       89.82       82.35      2.78 o 
   1  10   0       12.29       12.69      2.18 o 
  -6  11   0       18.48       16.12      2.37 o 
  -5  11   0       42.19       44.43      2.49 o 
  -4  11   0        4.35        5.40      1.29 o 
  -3  11   0        6.11        5.22      1.15 o 
  -2  11   0        0.56        1.07      1.10 o 
   1 -11   1        6.35        3.26      1.44 o 
   2 -11   1       17.16       21.79      2.02 o 
   3 -11   1        2.47        3.37      0.91 o 
   4 -11   1        4.92        5.78      0.92 o 
   5 -11   1        4.19        4.54      1.12 o 
   6 -11   1       46.22       43.90      3.54 o 
  -1 -10   1        0.06        1.34      2.00 o 
   0 -10   1       15.72       14.00      1.43 o 
   1 -10   1       37.75       43.72      3.10 o 
   2 -10   1        5.06        6.07      1.26 o 
   3 -10   1        2.74        1.81      0.77 o 
   4 -10   1       89.91       89.44      2.10 o 
   5 -10   1        6.96        5.44      2.06 o 
   6 -10   1        0.17        0.70      0.68 o 
   7 -10   1        3.21        2.59      0.79 o 
   8 -10   1        2.48        2.96      0.81 o 
  -3  -9   1       13.44       14.41      1.91 o 
  -2  -9   1        2.88        3.62      1.10 o 
  -1  -9   1       15.55       17.24      1.43 o 
   0  -9   1        3.54        5.29      0.97 o 
   1  -9   1       35.64       39.75      1.79 o 
   2  -9   1      151.33      151.22      3.49 o 
   3  -9   1       22.08       25.31      1.17 o 
   4  -9   1      118.26      111.79      2.41 o 
   5  -9   1        5.20        5.42      0.95 o 
   6  -9   1       54.97       55.09      1.82 o 
   7  -9   1        0.50        1.00      0.49 o 
   8  -9   1       12.82       14.06      1.14 o 
   9  -9   1        0.04        0.27      0.72 o 
  -4  -8   1        0.02        0.96      0.77 o 
  -3  -8   1        1.18        2.02      1.33 o 
  -2  -8   1        0.00        1.54      1.39 o 
  -1  -8   1        2.55        3.99      1.15 o 
   0  -8   1        0.50        1.41      0.36 o 
   1  -8   1        1.56        1.38      0.55 o 
   2  -8   1        4.71        4.95      0.65 o 
   3  -8   1      106.94       98.53      2.06 o 
   4  -8   1      110.07      104.71      1.93 o 
   5  -8   1       14.22       14.59      0.87 o 
   6  -8   1      160.04      159.93      3.73 o 
   7  -8   1       38.66       39.53      1.63 o 
   8  -8   1        0.26        0.87      0.69 o 
   9  -8   1        0.00        0.64      0.71 o 
  -5  -7   1       10.68       11.97      1.29 o 
  -4  -7   1       32.94       33.81      1.21 o 
  -3  -7   1        2.22        2.09      0.59 o 
  -2  -7   1       75.14       64.68      2.16 o 
  -1  -7   1        0.21        0.19      0.42 o 
   0  -7   1        0.58        0.28      0.28 o 
   1  -7   1        5.57        4.61      0.49 o 
   2  -7   1       47.94       45.00      1.20 o 
   3  -7   1      362.63      343.95      3.88 o 
   4  -7   1     2187.61     2134.95     19.54 o 
   5  -7   1       82.86       84.21      2.61 o 
   6  -7   1        0.00        0.41      0.74 o 
   7  -7   1       21.82       24.41      1.09 o 
   8  -7   1       35.71       35.81      1.96 o 
   9  -7   1       15.79       16.53      1.37 o 
  10  -7   1       32.99       35.46      1.96 o 
  -6  -6   1       13.50       11.12      1.60 o 
  -5  -6   1        1.48        1.44      0.49 o 
  -4  -6   1      182.71      167.77      2.68 o 
  -3  -6   1       48.93       45.02      1.67 o 
  -2  -6   1        9.89        6.41      0.58 o 
  -1  -6   1       91.15       80.93      1.47 o 
   0  -6   1        3.96        3.32      0.46 o 
   1  -6   1        2.29        3.49      0.42 o 
   2  -6   1      480.67      459.96      4.83 o 
   3  -6   1      328.99      322.99      3.38 o 
   4  -6   1      353.78      357.67      4.92 o 
   5  -6   1      299.97      293.85      4.19 o 
   6  -6   1        0.51        1.12      0.31 o 
   7  -6   1       47.14       48.49      2.04 o 
   8  -6   1       11.45       10.90      1.04 o 
   9  -6   1        5.44        6.36      0.83 o 
  10  -6   1        0.00        0.65      0.54 o 
  -7  -5   1        3.83        3.62      1.11 o 
  -6  -5   1        6.17        5.58      0.86 o 
  -5  -5   1       78.06       75.81      2.08 o 
  -4  -5   1       71.76       61.34      1.39 o 
  -3  -5   1       32.06       32.95      1.01 o 
  -2  -5   1       14.82       16.07      0.73 o 
  -1  -5   1        3.05        2.54      0.39 o 
   0  -5   1        3.17        5.19      0.56 o 
   1  -5   1       10.83       11.79      0.50 o 
   2  -5   1        0.04        0.69      0.25 o 
   3  -5   1       90.32       99.06      1.83 o 
   4  -5   1        5.27        4.34      0.45 o 
   5  -5   1       26.95       31.24      0.93 o 
   6  -5   1       40.55       44.78      0.82 o 
   7  -5   1       56.65       59.72      1.93 o 
   8  -5   1       21.25       22.88      1.14 o 
   9  -5   1       17.93       20.30      1.10 o 
  -8  -4   1        0.50        0.52      0.92 o 
  -7  -4   1       13.78       14.72      1.28 o 
  -6  -4   1        0.01        0.64      0.35 o 
  -5  -4   1        7.45        6.49      0.67 o 
  -4  -4   1        0.05        0.17      0.24 o 
  -3  -4   1       44.28       46.53      1.11 o 
  -2  -4   1        3.18        4.33      0.40 o 
  -1  -4   1      267.52      325.00      3.95 o 
   0  -4   1       22.92       35.35      0.92 o 
   1  -4   1        0.05        0.24      0.21 o 
   2  -4   1      438.50      448.21      4.62 o 
   3  -4   1      400.76      391.00      4.67 o 
   4  -4   1       48.63       53.64      1.11 o 
   5  -4   1     1166.36     1259.16     11.28 o 
   6  -4   1       14.42       15.59      1.13 o 
   8  -4   1        0.02       -0.23      0.69 o 
  -8  -3   1       11.84       10.68      1.51 o 
  -7  -3   1      107.37      104.18      2.43 o 
  -6  -3   1       23.78       25.40      1.54 o 
  -5  -3   1       20.76       21.98      0.93 o 
  -4  -3   1       23.08       28.25      1.62 o 
  -3  -3   1      644.62      743.25      6.83 o 
  -2  -3   1      263.53      265.58      2.91 o 
  -1  -3   1      666.65      749.98      7.55 o 
   0  -3   1     1253.27     1349.69     12.19 o 
   1  -3   1      104.69      121.59      1.62 o 
   2  -3   1      271.47      269.01      3.18 o 
   3  -3   1      543.05      559.18      7.84 o 
   4  -3   1        1.13        1.90      0.24 o 
   5  -3   1      292.42      330.78      5.92 o 
   6  -3   1       48.55       51.74      2.26 o 
   7  -3   1        9.87       11.88      1.43 o 
   8  -3   1       34.19       33.65      3.10 o 
   9  -3   1       16.04       16.59      2.75 o 
  -9  -2   1      273.43      266.07      7.98 o 
  -8  -2   1        5.68        6.23      0.86 o 
  -7  -2   1        7.50        7.17      0.67 o 
  -6  -2   1        7.31        7.10      0.75 o 
  -5  -2   1        1.20        0.89      0.31 o 
  -4  -2   1       40.21       36.43      1.06 o 
  -3  -2   1     1708.70     1850.65     15.25 o 
  -2  -2   1      115.81      125.48      1.76 o 
  -1  -2   1      814.64      870.13      8.40 o 
   0  -2   1     3402.99     3424.53     37.66 o 
   1  -2   1       53.06       47.23      0.75 o 
   2  -2   1      169.20      152.69      4.47 o 
   5  -2   1        0.29        0.30      0.34 o 
   6  -2   1        1.23        2.66      0.97 o 
   7  -2   1        1.24        0.98      1.46 o 
   8  -2   1       21.00       23.29      2.87 o 
   9  -2   1        3.40        3.52      1.19 o 
  10  -2   1        2.78        3.12      0.73 o 
  -9  -1   1        1.22        0.99      0.55 o 
  -8  -1   1       51.56       48.21      1.71 o 
  -7  -1   1        4.98        5.83      0.55 o 
  -6  -1   1        0.18        0.50      0.26 o 
  -5  -1   1        0.66        0.54      0.21 o 
  -4  -1   1       40.79       39.87      0.91 o 
  -3  -1   1        4.03        5.56      0.46 o 
  -2  -1   1      763.54      735.63      7.08 o 
  -1  -1   1      495.32      572.86      6.65 o 
   0  -1   1      509.05      544.92      5.49 o 
   1  -1   1      201.31      225.76      3.46 o 
   2  -1   1        4.49        1.41      0.44 o 
   3  -1   1      249.47      249.64      4.86 o 
   4  -1   1      143.95      138.84      3.26 o 
   5  -1   1        4.10        4.55      0.78 o 
   6  -1   1      272.28      278.21      6.03 o 
   7  -1   1       15.58       17.52      0.79 o 
   8  -1   1      140.54      150.26      4.76 o 
   9  -1   1        8.00        8.28      1.00 o 
  10  -1   1        0.85        1.02      0.71 o 
  -9   0   1        0.70        0.26      0.43 o 
  -8   0   1       29.53       25.97      1.07 o 
  -7   0   1       20.96       21.12      1.10 o 
  -6   0   1      137.86      138.30      3.08 o 
  -5   0   1      252.62      258.52      4.52 o 
  -4   0   1       59.99       61.82      2.08 o 
  -3   0   1     2507.50     1768.01     33.88 o 
  -2   0   1     7451.69     7933.72    149.37 o 
  -1   0   1      327.09      319.96      6.97 o 
   0   0   1      409.49      147.21      3.18 o 
   1   0   1       15.11       16.40      1.55 o 
   2   0   1        0.44        1.37      0.40 o 
   3   0   1      419.00      427.92      7.12 o 
   4   0   1        0.12        0.25      0.14 o 
   5   0   1       75.33       77.19      1.60 o 
   6   0   1       50.10       46.85      2.00 o 
   7   0   1        1.99        2.24      0.87 o 
   8   0   1        2.55        3.01      0.74 o 
   9   0   1        8.21        8.08      0.82 o 
 -10   1   1       33.16       29.42      1.98 o 
  -9   1   1        5.27        4.94      1.24 o 
  -8   1   1       15.72       17.33      1.71 o 
  -7   1   1        4.12        4.11      0.56 o 
  -6   1   1       54.06       49.83      1.34 o 
  -5   1   1       15.49       18.40      1.52 o 
  -4   1   1      301.48      371.34      5.32 o 
  -3   1   1       36.65       40.55      1.58 o 
  -2   1   1     3307.43     3372.30     64.17 o 
  -1   1   1       75.71       71.91      1.70 o 
   0   1   1        2.56        3.01      0.22 o 
   1   1   1     1799.96     1797.03     19.91 o 
   2   1   1       40.23       39.98      1.16 o 
   3   1   1      421.17      413.06      4.41 o 
   4   1   1        5.91        5.69      0.36 o 
   5   1   1       32.62       34.99      1.01 o 
   6   1   1      252.06      253.74      3.46 o 
   7   1   1       29.37       29.59      1.06 o 
   8   1   1        6.44        6.88      0.67 o 
   9   1   1      303.82      295.21      7.90 o 
 -10   2   1      162.90      161.73      4.64 o 
  -9   2   1        2.41        3.13      0.62 o 
  -8   2   1        2.97        3.71      0.53 o 
  -7   2   1        5.20        6.24      0.53 o 
  -6   2   1       10.60       12.37      1.37 o 
  -5   2   1       16.94       18.26      1.37 o 
  -4   2   1        2.84        5.91      0.33 o 
  -3   2   1      107.76      104.94      2.00 o 
  -2   2   1     1263.98     1367.81     17.27 o 
  -1   2   1      292.60      305.35      3.69 o 
   0   2   1       83.79      108.66      2.25 o 
   1   2   1      109.40      138.84      1.82 o 
   2   2   1       18.55       26.41      0.61 o 
   3   2   1       27.14       32.85      0.88 o 
   4   2   1        2.31        2.98      0.39 o 
   5   2   1        0.36        0.75      0.28 o 
   6   2   1       10.84        9.97      0.88 o 
   7   2   1       95.64       97.17      2.19 o 
   8   2   1        0.06        1.17      0.49 o 
 -10   3   1       19.96       19.98      1.37 o 
  -9   3   1       27.73       25.09      1.22 o 
  -8   3   1       41.65       41.48      1.43 o 
  -7   3   1       20.02       22.60      0.98 o 
  -6   3   1        6.08        6.80      0.48 o 
  -5   3   1       53.54       56.86      0.93 o 
  -4   3   1       17.63       19.72      0.62 o 
  -3   3   1       76.55       73.17      1.52 o 
  -2   3   1      176.72      186.28      2.59 o 
  -1   3   1      512.39      515.73      6.05 o 
   0   3   1       21.53       24.81      0.72 o 
   1   3   1     3777.34     4293.36     39.05 o 
   2   3   1      131.58      145.58      1.90 o 
   3   3   1       39.46       38.76      0.89 o 
   4   3   1      172.75      172.31      2.78 o 
   5   3   1       84.73       83.19      1.90 o 
   6   3   1        0.72        1.12      0.40 o 
   7   3   1      151.38      141.51      3.21 o 
   8   3   1       32.68       32.16      2.12 o 
 -10   4   1        3.03        1.89      0.62 o 
  -9   4   1        6.04        6.64      0.77 o 
  -8   4   1        9.91       12.50      0.89 o 
  -7   4   1       90.13       95.72      2.60 o 
  -6   4   1       10.50       12.37      0.53 o 
  -5   4   1        3.21        1.82      0.34 o 
  -4   4   1      142.03      141.30      2.63 o 
  -3   4   1      125.16      140.34      2.00 o 
  -2   4   1      366.19      368.89      5.65 o 
  -1   4   1     1395.53     1573.18     14.44 o 
   0   4   1        0.88        0.98      0.27 o 
   1   4   1       22.37       31.28      0.76 o 
   2   4   1       98.79      115.07      1.79 o 
   3   4   1       21.79       19.00      0.71 o 
   4   4   1        0.98        1.45      0.34 o 
   5   4   1      119.43      119.51      2.54 o 
   6   4   1        0.01        0.65      0.36 o 
   7   4   1       56.96       57.10      2.10 o 
 -10   5   1        0.07        0.94      0.54 o 
  -9   5   1        0.02        0.65      0.46 o 
  -8   5   1        0.76        1.60      0.50 o 
  -7   5   1      179.23      175.60      4.33 o 
  -6   5   1        1.38        1.33      0.44 o 
  -5   5   1      156.44      154.14      3.04 o 
  -4   5   1       52.23       58.75      1.71 o 
  -3   5   1       20.02       21.06      0.81 o 
  -2   5   1       50.00       46.24      1.19 o 
  -1   5   1       56.27       57.02      0.95 o 
   0   5   1        6.29        4.88      0.46 o 
   1   5   1        2.49        1.48      0.31 o 
   2   5   1       59.91       40.04      1.10 o 
   3   5   1       35.29       34.89      1.04 o 
   4   5   1       68.46       67.12      1.42 o 
   5   5   1       15.36       15.37      1.03 o 
   6   5   1        6.86        7.68      0.97 o 
   7   5   1        0.14        0.83      1.00 o 
 -10   6   1       13.19       12.71      1.25 o 
  -9   6   1        2.67        2.72      0.67 o 
  -8   6   1        3.60        5.55      0.85 o 
  -7   6   1        4.82        4.04      1.10 o 
  -6   6   1       87.49       90.69      3.14 o 
  -5   6   1       22.46       26.41      1.98 o 
  -4   6   1      766.85      752.01      8.37 o 
  -3   6   1       24.59       25.84      0.92 o 
  -2   6   1        3.83        4.50      0.45 o 
  -1   6   1       20.45       19.03      0.80 o 
   0   6   1       24.04       17.97      0.81 o 
   1   6   1       28.55       29.32      1.07 o 
   2   6   1      746.84      628.06      6.56 o 
   3   6   1        4.93        5.26      0.70 o 
   4   6   1       17.19       16.21      1.29 o 
   5   6   1       18.70       17.40      1.37 o 
   6   6   1        1.75        1.00      1.08 o 
 -10   7   1        6.49        6.99      1.16 o 
  -9   7   1       16.59       17.91      1.54 o 
  -8   7   1        3.90        4.01      0.94 o 
  -7   7   1      306.11      304.62      9.28 o 
  -6   7   1     1604.31     1619.14     29.15 o 
  -5   7   1      308.55      311.43      7.69 o 
  -4   7   1       92.55       91.28      1.91 o 
  -3   7   1       25.53       24.89      0.89 o 
  -2   7   1        8.52        9.40      0.85 o 
  -1   7   1       43.69       36.88      1.31 o 
   0   7   1      333.33      262.00      6.43 o 
   1   7   1       37.48       31.80      1.28 o 
   2   7   1       27.33       23.59      1.20 o 
   3   7   1       13.00       18.42      1.16 o 
   4   7   1       19.57       17.57      0.98 o 
   5   7   1        6.66        6.43      1.73 o 
  -9   8   1      101.79      102.35      4.03 o 
  -8   8   1       77.21       77.84      2.29 o 
  -7   8   1        6.40        7.76      0.95 o 
  -6   8   1      649.82      628.29     14.23 o 
  -5   8   1       63.84       60.31      3.04 o 
  -4   8   1       91.98       87.17      2.49 o 
  -3   8   1        4.07        2.04      0.54 o 
  -2   8   1       44.61       38.46      1.94 o 
  -1   8   1       26.84       22.92      1.21 o 
   0   8   1        5.14        6.61      0.82 o 
   1   8   1        6.00        8.24      1.01 o 
   2   8   1       16.04       19.43      1.39 o 
   3   8   1       81.70       94.91      3.27 o 
   4   8   1      127.79      130.39      3.93 o 
  -9   9   1        0.77        1.10      0.81 o 
  -8   9   1        4.20        3.65      0.77 o 
  -7   9   1        1.06        0.33      1.08 o 
  -6   9   1       16.82       18.18      1.20 o 
  -5   9   1        4.65        3.81      0.98 o 
  -4   9   1       25.04       25.71      1.23 o 
  -3   9   1        2.51        3.56      0.78 o 
  -2   9   1       16.04       15.40      1.33 o 
  -1   9   1        0.38        1.89      0.77 o 
   0   9   1        1.25        1.78      0.93 o 
   1   9   1        1.70        1.66      1.11 o 
   2   9   1       80.19       83.60      3.29 o 
  -7  10   1        2.36        3.05      0.75 o 
  -6  10   1       15.06       13.37      1.48 o 
  -5  10   1      128.14      135.92      7.23 o 
  -4  10   1       75.80       81.66      2.29 o 
  -3  10   1        9.45       10.67      1.23 o 
  -2  10   1        1.32        2.59      2.35 o 
  -1  10   1        7.35        7.04      1.09 o 
   0  10   1        8.03        9.43      1.71 o 
   1  10   1       34.43       37.58      3.01 o 
  -6  11   1        8.07        8.21      1.58 o 
  -5  11   1        1.97        1.74      1.93 o 
  -4  11   1        8.63       13.38      1.40 o 
  -3  11   1        0.30        1.21      1.04 o 
  -2  11   1        0.61        2.24      1.46 o 
   1 -11   2       10.28       11.40      2.08 o 
   2 -11   2        1.95        1.48      0.99 o 
   3 -11   2        0.50        0.01      1.17 o 
   4 -11   2        0.12        1.28      0.63 o 
   5 -11   2        4.45        3.50      1.06 o 
   6 -11   2       18.94       16.00      1.66 o 
  -1 -10   2        7.95        9.63      1.63 o 
   0 -10   2       15.64       22.00      1.65 o 
   1 -10   2       31.59       33.58      2.27 o 
   2 -10   2       34.02       37.11      1.84 o 
   3 -10   2       61.27       63.38      2.21 o 
   4 -10   2       39.26       38.99      1.34 o 
   5 -10   2        7.75        7.61      1.38 o 
   6 -10   2        4.61        4.98      1.03 o 
   7 -10   2       28.88       28.96      2.50 o 
   8 -10   2       19.59       19.74      1.36 o 
  -3  -9   2       15.60       17.05      2.06 o 
  -2  -9   2        0.00        0.27      1.05 o 
  -1  -9   2        8.20        6.43      1.08 o 
   0  -9   2       85.48       84.57      2.66 o 
   1  -9   2      302.64      322.19      6.84 o 
   2  -9   2       33.86       37.18      1.68 o 
   3  -9   2       26.36       27.06      1.17 o 
   4  -9   2      120.89      111.19      2.12 o 
   5  -9   2        4.57        3.09      1.08 o 
   6  -9   2       14.40       14.09      1.27 o 
   7  -9   2       23.99       24.04      1.44 o 
   8  -9   2        0.01        0.64      0.39 o 
  -4  -8   2       11.01       10.83      1.24 o 
  -3  -8   2        1.10        2.29      1.27 o 
  -2  -8   2        1.39        3.36      0.77 o 
  -1  -8   2        0.02        0.23      0.73 o 
   0  -8   2        6.27        6.77      0.94 o 
   1  -8   2       11.38       11.44      0.91 o 
   2  -8   2        8.63       10.18      0.81 o 
   3  -8   2        0.92        1.25      0.42 o 
   4  -8   2       75.63       65.51      1.40 o 
   5  -8   2       11.27       11.93      0.96 o 
   6  -8   2        1.66        2.88      0.50 o 
   7  -8   2       93.85       93.88      2.28 o 
   8  -8   2        0.17       -0.10      0.64 o 
   9  -8   2       27.78       25.06      1.85 o 
  -5  -7   2        8.58       11.35      1.24 o 
  -4  -7   2       27.62       30.21      1.41 o 
  -3  -7   2        6.46        7.18      0.75 o 
  -2  -7   2      169.62      152.53      3.82 o 
  -1  -7   2        0.26        1.01      0.66 o 
   0  -7   2      205.02      203.97      3.28 o 
   1  -7   2       29.26       27.65      0.89 o 
   2  -7   2     1163.31     1094.54     10.85 o 
   3  -7   2        9.08       10.18      0.68 o 
   4  -7   2      249.79      240.95      3.35 o 
   5  -7   2      269.54      271.35      3.58 o 
   6  -7   2       22.38       20.96      0.99 o 
   7  -7   2        0.43        0.49      0.31 o 
   8  -7   2       40.38       38.60      2.08 o 
   9  -7   2        5.54        5.37      0.91 o 
  -6  -6   2       15.84       13.76      1.71 o 
  -5  -6   2        5.73        5.34      0.73 o 
  -4  -6   2      142.19      128.23      2.30 o 
  -3  -6   2       11.41        9.73      0.70 o 
  -2  -6   2       17.64       19.01      0.84 o 
  -1  -6   2       10.27       10.83      0.67 o 
   0  -6   2       38.13       35.98      0.96 o 
   1  -6   2       19.19       18.02      0.77 o 
   2  -6   2     2763.25     2675.92     21.78 o 
   3  -6   2      450.13      424.36      4.14 o 
   4  -6   2        0.04        0.24      0.39 o 
   5  -6   2      142.60      152.44      2.66 o 
   6  -6   2        8.16        9.63      0.59 o 
   7  -6   2       40.62       42.38      1.85 o 
   8  -6   2       36.02       35.52      1.68 o 
   9  -6   2        8.94       10.25      0.96 o 
  10  -6   2       13.14       12.75      1.08 o 
  -7  -5   2        0.71        1.17      0.84 o 
  -6  -5   2      341.87      328.83      5.79 o 
  -5  -5   2       37.26       35.57      1.41 o 
  -4  -5   2       13.41       13.50      0.72 o 
  -3  -5   2        6.17        6.24      0.54 o 
  -2  -5   2        3.56        4.11      0.46 o 
  -1  -5   2       83.67       88.40      1.46 o 
   0  -5   2      550.90      532.58      4.85 o 
   1  -5   2        1.15        1.45      0.24 o 
   2  -5   2      169.73      165.43      2.05 o 
   3  -5   2       68.85       63.06      0.91 o 
   4  -5   2        0.63        1.28      0.28 o 
   5  -5   2        0.71        0.68      0.23 o 
   6  -5   2        2.30        2.67      0.97 o 
   7  -5   2        1.60        1.58      0.37 o 
   8  -5   2        0.02        0.52      0.33 o 
  -8  -4   2       12.52       14.00      2.12 o 
  -7  -4   2       21.07       21.32      2.14 o 
  -6  -4   2       76.14       73.40      2.02 o 
  -5  -4   2        2.11        2.52      0.47 o 
  -4  -4   2       65.75       65.22      1.34 o 
  -3  -4   2       23.36       26.61      0.85 o 
  -2  -4   2       24.51       21.32      0.67 o 
  -1  -4   2       98.89       95.16      1.70 o 
   0  -4   2      279.58      296.90      2.85 o 
   1  -4   2      124.38      108.49      1.46 o 
   2  -4   2        5.47        6.24      0.32 o 
   3  -4   2      166.96      189.61      2.27 o 
   4  -4   2      162.34      171.10      2.40 o 
   5  -4   2      212.99      222.84      3.59 o 
   6  -4   2      131.82      125.59      3.34 o 
   7  -4   2        1.44        1.31      0.54 o 
   8  -4   2       16.31       15.22      2.31 o 
  -8  -3   2        0.17        1.19      0.89 o 
  -7  -3   2       42.89       41.05      1.48 o 
  -6  -3   2       37.31       38.07      1.32 o 
  -5  -3   2        2.85        3.72      0.46 o 
  -4  -3   2      112.70      114.41      1.67 o 
  -3  -3   2      267.08      255.81      2.93 o 
  -2  -3   2       60.03       66.39      1.17 o 
  -1  -3   2      171.71      200.57      2.59 o 
   0  -3   2      712.24      786.21      7.77 o 
   1  -3   2       20.91       28.19      0.56 o 
   2  -3   2        6.25        5.44      0.34 o 
   3  -3   2      103.79      113.91      1.90 o 
   4  -3   2        0.01        0.43      0.40 o 
   5  -3   2        9.03        5.32      0.72 o 
   6  -3   2       90.40       88.53      2.91 o 
   7  -3   2       80.33       73.62      5.97 o 
   8  -3   2        0.23        0.13      0.85 o 
   9  -3   2        8.19        9.90      2.25 o 
  -9  -2   2        1.27        1.08      0.83 o 
  -8  -2   2       34.96       32.70      1.63 o 
  -7  -2   2       22.37       19.94      0.99 o 
  -6  -2   2       35.21       35.94      1.68 o 
  -5  -2   2      207.95      207.61      3.07 o 
  -4  -2   2       20.12       22.08      0.79 o 
  -3  -2   2      708.22      756.86      6.98 o 
  -2  -2   2        1.48        3.02      0.55 o 
  -1  -2   2      752.10      740.24     18.42 o 
   0  -2   2      353.28      388.31      4.10 o 
   1  -2   2      403.21      369.84      3.67 o 
   2  -2   2       26.79       31.08      0.76 o 
   3  -2   2       53.55       59.80      1.72 o 
   4  -2   2       26.14       25.76      1.02 o 
   5  -2   2       98.03      103.30      2.94 o 
   6  -2   2       66.69       73.35      2.62 o 
   7  -2   2        0.34        0.29      0.63 o 
   8  -2   2       70.99       66.19      3.00 o 
   9  -2   2       13.18       12.38      1.01 o 
  10  -2   2        0.45        1.08      0.56 o 
  -9  -1   2        1.82        2.49      0.65 o 
  -8  -1   2        1.19        0.86      0.43 o 
  -7  -1   2       26.61       24.46      1.07 o 
  -6  -1   2        6.66        5.23      0.48 o 
  -5  -1   2       58.38       58.96      1.28 o 
  -4  -1   2       92.85       99.04      1.62 o 
  -3  -1   2      150.18      162.70      2.13 o 
  -2  -1   2     1431.08     1543.42     14.32 o 
  -1  -1   2      147.84      156.32      2.59 o 
   0  -1   2     2088.16     2201.46     28.98 o 
   1  -1   2      528.01      545.63      6.45 o 
   3  -1   2       32.86       38.86      1.38 o 
   4  -1   2       78.35       77.40      2.30 o 
   5  -1   2        2.83        2.05      0.64 o 
   6  -1   2      912.52      931.13     31.54 o 
   7  -1   2       46.67       48.71      1.31 o 
   8  -1   2        0.17        0.68      0.50 o 
   9  -1   2       17.98       18.05      1.35 o 
  -9   0   2        4.32        3.11      0.63 o 
  -8   0   2       23.69       23.37      1.06 o 
  -7   0   2        0.19        0.63      0.27 o 
  -6   0   2        2.32        2.14      0.30 o 
  -5   0   2       41.08       47.43      0.96 o 
  -4   0   2      246.85      277.56      4.34 o 
  -3   0   2       39.86       35.19      1.58 o 
  -2   0   2    18988.58    18786.17    582.46 o 
  -1   0   2      947.38      992.29     13.28 o 
   0   0   2     1505.97     1469.08     14.40 o 
   1   0   2     1231.16     1294.78     18.03 o 
   2   0   2        1.07        2.11      0.43 o 
   3   0   2       56.95       58.57      1.85 o 
   4   0   2      815.98      889.54     10.24 o 
   5   0   2        2.41        2.33      0.51 o 
   6   0   2       29.25       31.24      1.09 o 
   7   0   2       66.62       71.51      1.94 o 
   8   0   2        5.18        4.88      0.54 o 
   9   0   2       31.35       31.93      1.40 o 
 -10   1   2       19.96       19.86      1.70 o 
  -9   1   2       16.55       15.69      0.97 o 
  -8   1   2       76.09       77.45      3.07 o 
  -7   1   2        6.02        5.75      1.00 o 
  -6   1   2       68.94       74.04      1.82 o 
  -5   1   2      136.72      147.73      2.30 o 
  -4   1   2       79.81       96.38      1.70 o 
  -3   1   2      849.96      897.40     17.38 o 
  -2   1   2    18948.08    18026.25    253.30 o 
  -1   1   2     1504.59     1521.09     42.34 o 
   0   1   2     3300.09     3246.91     40.39 o 
   1   1   2      559.27      585.29      5.69 o 
   2   1   2      943.13      979.06     11.29 o 
   3   1   2       15.97       15.52      0.49 o 
   4   1   2       33.54       27.05      0.72 o 
   5   1   2        4.71        5.59      0.42 o 
   6   1   2       11.54       11.99      0.65 o 
   7   1   2      140.97      144.74      2.55 o 
   8   1   2       18.94       18.59      1.17 o 
   9   1   2        8.14        9.02      1.39 o 
 -10   2   2      101.49      100.77      4.22 o 
  -9   2   2       12.42       12.42      0.79 o 
  -8   2   2        2.15        2.34      0.60 o 
  -7   2   2        3.90        4.45      0.60 o 
  -6   2   2        0.68        1.06      0.33 o 
  -5   2   2        2.25        2.61      0.52 o 
  -4   2   2      184.26      215.92      2.36 o 
  -3   2   2       40.50       37.37      1.27 o 
  -2   2   2       79.00       61.56      1.20 o 
  -1   2   2       56.96       76.72      1.33 o 
   0   2   2        3.87        6.08      0.36 o 
   1   2   2      462.93      475.71      4.92 o 
   2   2   2       13.73       14.14      0.47 o 
   3   2   2       14.68       15.96      0.62 o 
   4   2   2        8.21       10.85      0.79 o 
   5   2   2        0.07        0.43      0.25 o 
   6   2   2       76.13       74.42      1.85 o 
   7   2   2     1072.31     1073.63     11.74 o 
   8   2   2        0.93        1.57      0.51 o 
 -10   3   2        4.06        3.06      0.75 o 
  -9   3   2        0.29        0.51      0.45 o 
  -8   3   2        3.47        2.54      0.54 o 
  -7   3   2       49.72       53.67      1.85 o 
  -6   3   2       23.83       25.23      1.57 o 
  -5   3   2        1.92        2.41      0.29 o 
  -4   3   2      997.63     1043.28     13.53 o 
  -3   3   2      532.79      544.62      9.17 o 
  -2   3   2      671.42      713.56      8.14 o 
  -1   3   2     4321.21     4722.42     71.33 o 
   0   3   2      407.08      427.11      4.54 o 
   1   3   2       22.73       22.56      0.83 o 
   2   3   2        1.75        0.53      0.20 o 
   3   3   2      124.25      125.56      1.77 o 
   4   3   2        9.92       10.86      0.69 o 
   5   3   2      727.64      729.85      8.34 o 
   6   3   2       98.68       99.99      2.27 o 
   7   3   2       54.53       52.59      1.88 o 
   8   3   2        2.53        2.37      0.93 o 
 -10   4   2        3.32        3.68      0.77 o 
  -9   4   2       28.55       25.00      1.56 o 
  -8   4   2       24.79       22.69      1.31 o 
  -7   4   2      205.35      207.37      4.78 o 
  -6   4   2       20.33       23.26      1.27 o 
  -5   4   2       23.00       21.26      0.89 o 
  -4   4   2      118.57      115.34      2.31 o 
  -3   4   2      312.19      338.02      5.08 o 
  -2   4   2        0.65        0.45      0.21 o 
  -1   4   2      710.13      844.02      7.45 o 
   0   4   2       95.47      101.37      2.55 o 
   1   4   2        5.40        4.05      0.38 o 
   2   4   2       71.45       68.70      1.33 o 
   3   4   2       17.42       17.43      0.69 o 
   4   4   2        0.05        0.39      0.29 o 
   5   4   2       34.62       34.09      1.31 o 
   6   4   2       24.57       27.18      1.26 o 
   7   4   2       14.51       13.62      1.56 o 
 -10   5   2       12.12       14.06      1.33 o 
  -9   5   2      173.42      163.31      4.47 o 
  -8   5   2       53.00       53.40      2.20 o 
  -7   5   2       12.38       11.81      1.02 o 
  -6   5   2       65.46       70.89      2.50 o 
  -5   5   2        9.96       11.11      0.94 o 
  -4   5   2        2.39        3.09      0.53 o 
  -3   5   2       39.63       45.77      1.11 o 
  -2   5   2        1.26        1.26      0.31 o 
  -1   5   2      117.49      133.18      1.59 o 
   0   5   2       44.39       31.08      0.83 o 
   1   5   2        1.39        1.66      0.32 o 
   2   5   2       71.44       66.63      1.78 o 
   3   5   2        4.32        4.55      0.48 o 
   4   5   2        2.39        3.44      0.64 o 
   5   5   2        9.44       10.03      0.90 o 
   6   5   2       18.30       18.87      1.37 o 
 -10   6   2        0.68        0.17      0.60 o 
  -9   6   2       10.71        9.54      1.18 o 
  -8   6   2        1.46        1.66      0.58 o 
  -7   6   2        3.59        3.64      0.79 o 
  -6   6   2        7.72        7.67      1.04 o 
  -5   6   2        8.19        8.98      1.10 o 
  -4   6   2        7.18        7.56      0.70 o 
  -3   6   2        0.54        0.72      0.38 o 
  -2   6   2        6.61        5.15      0.45 o 
  -1   6   2      197.42      180.64      2.51 o 
   0   6   2        5.73        1.13      0.38 o 
   1   6   2      254.83      233.23      3.16 o 
   2   6   2       55.65       44.37      1.26 o 
   3   6   2        0.10        0.73      0.33 o 
   4   6   2        6.37        7.61      0.94 o 
   5   6   2       69.07       66.83      2.41 o 
   6   6   2       17.85       20.63      2.62 o 
 -10   7   2       21.78       23.60      1.85 o 
  -9   7   2      107.70      102.33      3.85 o 
  -8   7   2       56.14       54.09      1.73 o 
  -7   7   2       48.05       50.87      2.62 o 
  -6   7   2        5.11        6.84      1.19 o 
  -5   7   2        2.30        2.29      0.87 o 
  -4   7   2       18.14       16.95      0.89 o 
  -3   7   2      111.62      105.20      1.83 o 
  -2   7   2       21.41       26.63      0.95 o 
  -1   7   2       23.27       17.98      1.03 o 
   0   7   2      104.09       99.96      2.25 o 
   1   7   2       13.26       10.57      1.04 o 
   2   7   2        2.05        1.66      0.46 o 
   3   7   2        0.73        2.42      0.51 o 
   4   7   2       10.94       10.40      0.77 o 
   5   7   2        2.19        2.83      1.37 o 
  -9   8   2        6.83        5.70      1.21 o 
  -8   8   2      174.06      176.35      3.88 o 
  -7   8   2       54.30       50.80      2.04 o 
  -6   8   2       36.43       38.14      2.52 o 
  -5   8   2       12.36       14.81      1.73 o 
  -4   8   2       36.62       33.69      1.24 o 
  -3   8   2        3.40        3.41      0.51 o 
  -2   8   2        4.18        5.15      0.86 o 
  -1   8   2        0.91        1.93      0.59 o 
   0   8   2      123.30      114.94      3.06 o 
   1   8   2        1.47        1.74      1.18 o 
   2   8   2       24.09       28.41      1.57 o 
   3   8   2      133.96      142.47      4.10 o 
   4   8   2       13.64       12.62      1.18 o 
  -8   9   2        5.77        6.43      1.00 o 
  -7   9   2       21.87       19.85      1.85 o 
  -6   9   2        0.22        1.43      0.64 o 
  -5   9   2       21.59       21.59      1.57 o 
  -4   9   2        0.16        0.49      0.57 o 
  -3   9   2        1.09        2.05      0.83 o 
  -2   9   2        0.01       -0.32      0.78 o 
  -1   9   2        1.21        1.00      0.72 o 
   0   9   2        0.23        1.17      0.81 o 
   1   9   2        1.85        3.57      1.10 o 
   2   9   2       71.63       79.85      6.86 o 
  -7  10   2        3.91        4.31      0.82 o 
  -6  10   2       99.69      102.28      2.97 o 
  -5  10   2      135.22      143.35      8.59 o 
  -4  10   2       14.31       16.11      2.51 o 
  -3  10   2        2.09        3.68      0.92 o 
  -2  10   2       26.43       26.27      2.07 o 
  -1  10   2        4.91        3.84      1.09 o 
   0  10   2       79.37       79.59      2.76 o 
  -5  11   2       54.65       62.30      4.45 o 
  -4  11   2        2.45        2.12      0.86 o 
  -3  11   2        5.85        7.80      1.70 o 
  -2  11   2       34.68       32.48      2.81 o 
   1 -11   3        2.29        4.91      1.60 o 
   2 -11   3        1.92        3.52      1.14 o 
   3 -11   3       14.71       15.78      1.36 o 
   4 -11   3        9.11        8.58      0.82 o 
   5 -11   3        5.79        6.37      1.25 o 
   6 -11   3        5.63        3.06      1.12 o 
  -1 -10   3        0.23        1.07      1.39 o 
   0 -10   3        0.02       -0.08      0.75 o 
   1 -10   3       74.11       73.73      4.36 o 
   2 -10   3       38.85       39.48      1.89 o 
   3 -10   3       34.44       32.58      1.60 o 
   4 -10   3       56.08       50.48      1.45 o 
   5 -10   3        1.90        3.59      0.93 o 
   6 -10   3        0.43        0.02      0.64 o 
   7 -10   3       50.62       47.01      2.14 o 
  -3  -9   3        0.50        1.00      0.96 o 
  -2  -9   3        1.19        1.98      0.96 o 
  -1  -9   3      147.65      155.81      3.72 o 
   0  -9   3       27.84       28.59      1.67 o 
   1  -9   3       28.91       28.23      1.92 o 
   2  -9   3        1.58        2.45      0.72 o 
   3  -9   3        9.57       10.94      0.85 o 
   4  -9   3        0.28        0.77      0.36 o 
   5  -9   3      107.92      115.02      5.46 o 
   6  -9   3        2.51        2.53      0.69 o 
   7  -9   3        0.51        1.73      0.62 o 
   8  -9   3        0.05        1.10      0.87 o 
  -4  -8   3       22.55       22.23      1.61 o 
  -3  -8   3        7.12        8.99      2.47 o 
  -2  -8   3        2.19        2.45      0.96 o 
  -1  -8   3        4.62        3.97      1.06 o 
   0  -8   3       35.51       35.17      1.58 o 
   1  -8   3       57.43       51.28      1.91 o 
   2  -8   3      339.14      325.61      4.45 o 
   3  -8   3       17.68       19.83      1.01 o 
   4  -8   3       30.51       30.93      1.40 o 
   5  -8   3        4.13        4.36      1.05 o 
   6  -8   3       18.73       17.26      1.05 o 
   7  -8   3        0.82        1.11      0.36 o 
   8  -8   3        2.41        1.88      0.57 o 
   9  -8   3        4.87        3.09      0.68 o 
  -5  -7   3        3.88        2.83      1.09 o 
  -4  -7   3        0.62        1.99      0.52 o 
  -3  -7   3        0.59        1.87      0.62 o 
  -2  -7   3        0.25        0.80      0.54 o 
  -1  -7   3        4.06        4.70      0.84 o 
   0  -7   3        1.81        1.36      0.40 o 
   1  -7   3      196.73      187.49      2.96 o 
   2  -7   3      112.02      112.62      2.13 o 
   3  -7   3       76.59       76.71      1.86 o 
   4  -7   3       60.10       56.89      1.70 o 
   5  -7   3       30.71       32.41      1.03 o 
   6  -7   3        5.33        6.59      0.74 o 
   7  -7   3       15.93       15.91      1.35 o 
   8  -7   3        8.20        7.09      1.08 o 
   9  -7   3        5.42        5.30      0.91 o 
  -6  -6   3        6.67        6.67      0.99 o 
  -5  -6   3       44.84       43.76      1.16 o 
  -4  -6   3        1.73        2.32      0.45 o 
  -3  -6   3       12.77       14.83      0.84 o 
  -2  -6   3       12.18       12.33      0.89 o 
  -1  -6   3       22.17       21.46      0.84 o 
   0  -6   3      234.76      214.27      2.56 o 
   1  -6   3      953.72      920.69      7.57 o 
   2  -6   3      868.72      832.61      7.56 o 
   3  -6   3      457.02      443.19      4.81 o 
   4  -6   3       57.08       59.94      1.50 o 
   5  -6   3      149.81      148.11      3.29 o 
   6  -6   3       42.15       43.09      1.16 o 
   7  -6   3        0.06        1.06      0.48 o 
   8  -6   3        2.97        4.41      0.69 o 
   9  -6   3        0.06        0.91      0.48 o 
  10  -6   3       24.00       25.29      1.37 o 
  -7  -5   3       46.27       44.40      4.63 o 
  -6  -5   3       12.22       10.55      0.96 o 
  -5  -5   3        0.86        1.29      0.44 o 
  -4  -5   3       16.73       16.60      0.80 o 
  -3  -5   3       12.62       13.34      0.73 o 
  -2  -5   3       29.61       31.46      0.97 o 
  -1  -5   3       12.74       11.60      1.01 o 
   0  -5   3        0.00        0.83      0.37 o 
   1  -5   3       86.52      100.08      1.27 o 
   2  -5   3        9.09       12.63      0.53 o 
   3  -5   3       15.83       17.93      0.63 o 
   4  -5   3        1.12        2.04      0.33 o 
   5  -5   3       17.86       21.29      0.74 o 
   6  -5   3        0.34        0.61      0.50 o 
   7  -5   3        1.34        1.68      0.52 o 
  -8  -4   3       34.35       39.41      3.08 o 
  -7  -4   3       12.34       10.85      1.25 o 
  -6  -4   3        0.01        0.63      0.36 o 
  -5  -4   3        1.58        1.62      0.42 o 
  -4  -4   3       83.60       88.87      1.63 o 
  -3  -4   3       11.81       14.28      0.68 o 
  -2  -4   3       29.91       30.35      1.00 o 
  -1  -4   3        3.08        2.73      0.34 o 
   0  -4   3      216.38      234.93      2.66 o 
   1  -4   3      538.26      597.63      5.79 o 
   2  -4   3       24.79       17.91      0.56 o 
   3  -4   3     1877.42     2076.57     18.58 o 
   4  -4   3       77.76       84.79      1.56 o 
   5  -4   3       12.95       17.60      0.66 o 
   6  -4   3       87.43       96.74      2.45 o 
   7  -4   3        9.13        9.51      1.19 o 
  -8  -3   3        2.39        1.21      0.92 o 
  -7  -3   3       14.86       16.88      1.02 o 
  -6  -3   3       52.23       49.73      1.51 o 
  -5  -3   3       28.36       32.03      1.14 o 
  -4  -3   3       36.85       39.92      0.95 o 
  -3  -3   3      294.52      326.75      3.54 o 
  -2  -3   3       19.90       22.96      0.69 o 
  -1  -3   3      102.57      105.34      1.91 o 
   0  -3   3      180.61      191.33      2.10 o 
   1  -3   3      102.03      120.97      1.37 o 
   2  -3   3      239.09      266.51      2.94 o 
   3  -3   3     1933.57     2121.39     19.08 o 
   4  -3   3      179.23      183.33      3.19 o 
   5  -3   3        2.59        2.88      0.53 o 
   6  -3   3       72.04       69.70      2.08 o 
   7  -3   3       84.17       87.86      2.54 o 
   8  -3   3       15.01       14.07      1.24 o 
  -9  -2   3        0.14        0.77      0.81 o 
  -8  -2   3        2.13        2.17      0.64 o 
  -7  -2   3       49.26       46.86      1.80 o 
  -6  -2   3        2.20        1.52      0.33 o 
  -5  -2   3      669.95      717.77      7.89 o 
  -4  -2   3      149.55      148.41      2.34 o 
  -3  -2   3       44.85       41.41      0.86 o 
  -2  -2   3       66.27       73.01      1.42 o 
  -1  -2   3       40.07       42.80      1.00 o 
   0  -2   3      201.85      218.35      2.41 o 
   1  -2   3     1065.74     1074.78     11.52 o 
   2  -2   3        0.41        0.19      0.12 o 
   3  -2   3      146.32      166.15      2.11 o 
   4  -2   3        6.28       13.04      0.79 o 
   5  -2   3        0.01        0.12      0.41 o 
   6  -2   3        6.41        5.87      1.20 o 
   7  -2   3       26.29       24.78      2.26 o 
   8  -2   3        3.53        3.95      0.84 o 
   9  -2   3        9.65        8.46      2.10 o 
  10  -2   3        5.42        5.70      0.85 o 
  -9  -1   3       13.17       12.97      1.13 o 
  -8  -1   3        0.39        0.78      0.42 o 
  -7  -1   3        6.69        6.66      1.38 o 
  -6  -1   3        4.87        5.12      0.50 o 
  -5  -1   3      138.64      148.16      2.91 o 
  -4  -1   3        0.36        0.25      0.19 o 
  -3  -1   3        1.85        1.92      0.22 o 
  -2  -1   3      273.68      265.72      7.26 o 
  -1  -1   3      423.31      432.19      8.55 o 
   0  -1   3     2139.63     2191.64     46.88 o 
   1  -1   3      771.03      780.58      6.94 o 
   2  -1   3       58.77       55.87      1.03 o 
   3  -1   3      110.39      116.14      2.72 o 
   4  -1   3      799.29      881.37     13.68 o 
   5  -1   3       93.55       94.52      2.93 o 
   6  -1   3        0.10        0.07      0.47 o 
   7  -1   3       36.03       35.62      1.10 o 
   8  -1   3        0.28        0.73      0.61 o 
   9  -1   3        8.33        7.72      0.96 o 
 -10   0   3       16.78       14.37      1.73 o 
  -9   0   3       12.32       12.41      1.05 o 
  -8   0   3       72.88       72.66      1.92 o 
  -7   0   3       38.09       38.31      1.25 o 
  -6   0   3        0.53        0.82      0.27 o 
  -5   0   3      362.43      381.22      4.73 o 
  -4   0   3      246.89      319.17      3.92 o 
  -3   0   3      103.89      108.94      2.02 o 
  -2   0   3     8942.42     8932.36     93.87 o 
  -1   0   3      489.42      515.41      9.06 o 
   0   0   3      249.55      259.86      3.20 o 
   1   0   3     1482.24     1522.99     14.43 o 
   2   0   3       93.91      104.90      2.51 o 
   3   0   3      322.32      323.90      5.86 o 
   4   0   3     1695.03     1803.06     19.80 o 
   5   0   3      124.81      128.21      2.33 o 
   6   0   3       69.77       70.83      1.77 o 
   7   0   3       36.57       36.36      2.15 o 
   8   0   3        3.52        4.36      0.51 o 
   9   0   3       10.66        9.58      0.88 o 
 -10   1   3       34.63       35.89      2.31 o 
  -9   1   3        0.71        1.37      0.48 o 
  -8   1   3       46.68       45.93      1.38 o 
  -7   1   3        0.65        0.42      0.35 o 
  -6   1   3        5.01        3.96      0.42 o 
  -5   1   3      398.49      435.07      5.10 o 
  -4   1   3     9905.79    10401.37    128.61 o 
  -3   1   3       35.85       43.90      1.33 o 
  -2   1   3      207.21      216.54      4.24 o 
  -1   1   3      382.98      378.40      5.72 o 
   0   1   3       30.41       28.24      0.62 o 
   1   1   3      414.54      423.19      5.21 o 
   2   1   3      273.78      333.11      3.70 o 
   3   1   3       16.29       18.07      0.50 o 
   4   1   3      100.55      100.70      1.63 o 
   5   1   3        9.21        9.04      0.51 o 
   6   1   3        0.00        0.30      0.26 o 
   7   1   3       31.27       31.67      1.11 o 
   8   1   3        0.01        0.37      0.42 o 
   9   1   3       26.39       26.31      2.08 o 
 -10   2   3       11.35        9.70      1.00 o 
  -9   2   3        1.01        0.53      0.40 o 
  -8   2   3        0.98        0.67      0.82 o 
  -7   2   3       51.59       54.67      2.06 o 
  -6   2   3      437.16      494.20     17.61 o 
  -5   2   3        2.79        3.34      0.35 o 
  -4   2   3      265.12      309.42      4.81 o 
  -3   2   3      143.90      158.34      2.25 o 
  -2   2   3       90.83       85.36      1.54 o 
  -1   2   3      194.15      213.84      2.87 o 
   0   2   3       41.24       25.62      0.66 o 
   1   2   3      146.07      136.52      2.68 o 
   2   2   3       51.45       50.35      0.89 o 
   3   2   3      104.22      107.78      1.81 o 
   4   2   3       85.00       87.97      1.71 o 
   5   2   3      177.57      184.97      2.91 o 
   6   2   3       83.24       81.48      2.05 o 
   7   2   3      548.15      548.11      6.92 o 
   8   2   3       30.80       30.60      1.42 o 
 -10   3   3       10.89       10.65      2.22 o 
  -9   3   3        0.40        0.34      0.78 o 
  -8   3   3        3.89        3.18      0.65 o 
  -7   3   3        2.44        3.02      0.32 o 
  -6   3   3       78.15       76.82      3.85 o 
  -5   3   3       18.89       18.80      0.89 o 
  -4   3   3      114.21      137.25      2.40 o 
  -3   3   3      163.14      177.89      2.31 o 
  -2   3   3      195.39      190.64      3.25 o 
  -1   3   3      663.62      771.71     10.53 o 
   0   3   3        1.80        2.67      0.30 o 
   1   3   3        5.41        2.02      0.32 o 
   2   3   3       70.25       70.61      1.24 o 
   3   3   3        0.00        0.11      0.21 o 
   4   3   3      100.21      101.49      2.38 o 
   5   3   3       83.72       79.83      1.91 o 
   6   3   3       51.46       52.74      1.63 o 
   7   3   3       31.46       28.51      1.78 o 
   8   3   3       35.14       33.98      2.70 o 
 -10   4   3       21.06       19.49      1.52 o 
  -9   4   3        0.52        1.33      0.64 o 
  -8   4   3        0.85        1.00      0.50 o 
  -7   4   3        1.33        2.27      0.58 o 
  -6   4   3       43.45       43.32      1.81 o 
  -5   4   3       20.39       23.89      1.31 o 
  -4   4   3      204.68      198.93      3.42 o 
  -3   4   3       18.44       21.10      0.75 o 
  -2   4   3      166.93      156.30      2.74 o 
  -1   4   3      277.36      339.67      3.54 o 
   0   4   3      528.83      573.68      6.13 o 
   1   4   3        1.04        2.28      0.38 o 
   2   4   3        8.05        7.50      0.52 o 
   3   4   3      160.64      158.54      2.26 o 
   4   4   3        1.06        0.91      0.36 o 
   5   4   3      107.49      109.18      2.46 o 
   6   4   3       40.13       42.10      1.74 o 
   7   4   3        4.03        4.89      1.57 o 
 -10   5   3        3.78        5.05      0.96 o 
  -9   5   3       27.97       23.39      1.62 o 
  -8   5   3        1.65        2.56      0.67 o 
  -7   5   3       10.59       10.15      1.08 o 
  -6   5   3       18.81       20.88      1.39 o 
  -5   5   3       47.08       46.93      2.04 o 
  -4   5   3       44.09       40.04      1.05 o 
  -3   5   3        3.57        3.46      0.43 o 
  -2   5   3      150.93      141.68      1.98 o 
  -1   5   3        0.50        1.40      0.28 o 
   0   5   3       51.92       34.16      0.89 o 
   1   5   3       37.74       35.01      0.92 o 
   2   5   3      193.92      175.09      2.56 o 
   3   5   3       33.50       32.98      1.02 o 
   4   5   3        0.57        1.37      0.41 o 
   5   5   3       11.71       12.16      1.14 o 
   6   5   3        0.86        0.71      1.49 o 
 -10   6   3        1.56        1.95      0.81 o 
  -9   6   3        9.73        7.32      1.08 o 
  -8   6   3       29.13       31.50      1.22 o 
  -7   6   3       29.41       29.57      1.83 o 
  -6   6   3      133.18      127.97      4.05 o 
  -5   6   3        1.12        1.93      0.60 o 
  -4   6   3        5.14        4.86      0.54 o 
  -3   6   3       32.85       40.76      1.20 o 
  -2   6   3       91.41       91.11      1.66 o 
  -1   6   3        6.85        6.36      0.68 o 
   0   6   3      450.71      343.39      4.05 o 
   1   6   3        0.29        0.65      0.50 o 
   2   6   3       10.00        9.11      0.73 o 
   3   6   3        1.80        2.89      0.46 o 
   4   6   3       35.32       35.29      1.23 o 
   5   6   3        4.63        3.39      0.79 o 
 -10   7   3        6.21        4.78      1.08 o 
  -9   7   3       23.74       23.44      1.89 o 
  -8   7   3      263.92      272.82      4.97 o 
  -7   7   3       61.88       59.35      2.87 o 
  -6   7   3      234.53      243.89      6.68 o 
  -5   7   3        8.69       10.04      1.35 o 
  -4   7   3        4.31        4.71      0.70 o 
  -3   7   3        0.73        0.64      0.41 o 
  -2   7   3      114.03       90.97      1.60 o 
  -1   7   3        1.17        1.56      0.61 o 
   0   7   3      272.36      215.77      4.22 o 
   1   7   3        5.60        5.92      0.86 o 
   2   7   3       65.94       62.20      2.50 o 
   3   7   3       75.86       72.95      1.80 o 
   4   7   3        0.04        0.99      0.40 o 
  -9   8   3       41.83       42.48      1.55 o 
  -8   8   3      714.81      731.75     11.00 o 
  -7   8   3       91.84       90.13      3.91 o 
  -6   8   3       52.45       54.86      3.01 o 
  -5   8   3        2.37        3.24      1.06 o 
  -4   8   3        8.49        7.55      0.88 o 
  -3   8   3        2.37        2.98      0.52 o 
  -2   8   3       57.12       44.49      1.80 o 
  -1   8   3        0.52        0.77      0.54 o 
   0   8   3       22.10       25.23      1.98 o 
   1   8   3       19.80       23.12      2.16 o 
   2   8   3       44.50       40.45      2.21 o 
   3   8   3        7.51        8.43      1.92 o 
  -8   9   3       18.42       16.88      1.41 o 
  -7   9   3        0.88        1.61      0.81 o 
  -6   9   3       14.72       11.35      1.73 o 
  -5   9   3        7.54        9.18      1.56 o 
  -4   9   3        6.30        5.44      0.76 o 
  -3   9   3        0.99        0.44      0.94 o 
  -2   9   3       66.20       57.73      2.21 o 
  -1   9   3        0.24        1.70      0.80 o 
   0   9   3       34.01       33.55      1.60 o 
   1   9   3      525.40      540.96     10.23 o 
   2   9   3      180.73      186.57      6.34 o 
  -7  10   3       41.29       40.80      2.35 o 
  -6  10   3       30.22       31.26      1.65 o 
  -5  10   3       18.33       21.01      1.22 o 
  -4  10   3       17.71       12.00      1.64 o 
  -3  10   3        3.79        3.33      1.33 o 
  -2  10   3       92.04       95.72      4.57 o 
  -1  10   3      126.55      134.34      3.57 o 
   0  10   3       98.55      109.54      3.25 o 
  -4  11   3       24.67       20.12      1.71 o 
  -3  11   3        3.77        4.74      1.37 o 
   1 -11   4        2.59        4.22      1.56 o 
   2 -11   4       44.22       43.62      2.44 o 
   3 -11   4        0.18        1.57      0.69 o 
   4 -11   4        2.09        2.55      0.97 o 
   5 -11   4        2.11        2.11      0.99 o 
   6 -11   4       29.74       29.06      2.07 o 
  -1 -10   4        0.00        0.52      1.03 o 
   0 -10   4        3.60        3.13      0.94 o 
   1 -10   4       10.61       13.50      1.65 o 
   2 -10   4       33.80       34.47      1.77 o 
   3 -10   4        4.34        6.08      0.89 o 
   4 -10   4        3.55        3.60      1.34 o 
   5 -10   4        0.19        0.50      0.58 o 
   6 -10   4       57.39       56.08      2.45 o 
   7 -10   4       37.38       41.13      1.99 o 
  -3  -9   4       42.19       48.87      3.16 o 
  -2  -9   4       36.27       40.64      2.49 o 
  -1  -9   4       79.87       83.97      2.70 o 
   0  -9   4       77.35       80.58      3.11 o 
   1  -9   4        1.96        0.88      0.78 o 
   2  -9   4        3.68        4.52      0.80 o 
   3  -9   4        0.08        0.32      0.46 o 
   4  -9   4       17.26       14.24      1.16 o 
   5  -9   4       23.46       25.54      1.42 o 
   6  -9   4        7.43        6.99      0.95 o 
   7  -9   4       24.25       25.11      1.40 o 
   8  -9   4        0.30        0.56      0.79 o 
  -4  -8   4        2.91        2.51      0.91 o 
  -3  -8   4        4.63        6.22      1.40 o 
  -2  -8   4       67.29       76.20      4.02 o 
  -1  -8   4      111.49      112.57      2.92 o 
   0  -8   4       59.13       57.01      3.14 o 
   1  -8   4       27.51       26.93      1.44 o 
   2  -8   4       57.15       55.38      1.57 o 
   3  -8   4       17.23       16.17      1.20 o 
   4  -8   4       74.52       73.22      2.12 o 
   5  -8   4       41.12       37.80      1.48 o 
   6  -8   4        3.06        3.08      1.10 o 
   7  -8   4       23.64       22.08      1.12 o 
   8  -8   4      101.90      100.13      3.74 o 
   9  -8   4        0.02        2.08      0.89 o 
  -5  -7   4        2.31        2.30      0.62 o 
  -4  -7   4       49.36       48.40      1.61 o 
  -3  -7   4        0.13        1.42      0.70 o 
  -2  -7   4       49.15       46.99      2.28 o 
  -1  -7   4        1.09        1.31      0.62 o 
   0  -7   4      113.83      109.38      2.30 o 
   1  -7   4       89.65       86.54      1.92 o 
   2  -7   4     1081.13     1014.90     10.17 o 
   3  -7   4      189.14      182.78      2.69 o 
   4  -7   4       62.57       59.83      1.74 o 
   5  -7   4       36.28       37.87      1.68 o 
   6  -7   4       82.94       83.07      1.94 o 
   7  -7   4       63.33       62.23      1.80 o 
   8  -7   4      243.64      252.31      4.32 o 
   9  -7   4      116.62      126.79      3.79 o 
  -6  -6   4       44.07       40.69      2.69 o 
  -5  -6   4        4.16        4.47      0.64 o 
  -4  -6   4       16.75       17.74      0.91 o 
  -3  -6   4        0.01        0.73      0.35 o 
  -2  -6   4      119.90      117.79      2.75 o 
  -1  -6   4       60.31       60.22      1.37 o 
   0  -6   4     4386.65     4221.53     33.59 o 
   1  -6   4       54.11       54.52      1.11 o 
   2  -6   4        0.68        1.16      0.35 o 
   3  -6   4       30.17       25.87      0.80 o 
   4  -6   4       10.56       10.63      0.81 o 
   5  -6   4        0.93        1.33      0.34 o 
   6  -6   4      116.48      106.81      1.66 o 
   7  -6   4        0.06        0.76      0.82 o 
   8  -6   4        8.10        8.59      0.85 o 
   9  -6   4       14.77       14.76      1.06 o 
  -7  -5   4        1.61        0.96      0.83 o 
  -6  -5   4       19.68       18.46      1.19 o 
  -5  -5   4        0.06        0.87      0.30 o 
  -4  -5   4        0.71        0.48      0.30 o 
  -3  -5   4        5.27        5.54      0.53 o 
  -2  -5   4      353.73      359.84      4.10 o 
  -1  -5   4       99.44       97.60      1.54 o 
   0  -5   4      625.45      581.78      5.57 o 
   1  -5   4       61.20       56.76      1.01 o 
   2  -5   4       34.14       31.38      0.88 o 
   3  -5   4      145.25      151.15      2.56 o 
   4  -5   4       34.13       38.71      0.90 o 
   5  -5   4       61.83       65.80      1.37 o 
   6  -5   4       16.70       13.71      0.78 o 
   7  -5   4       69.67       71.61      1.78 o 
  -8  -4   4       90.97       87.57      4.58 o 
  -7  -4   4        1.53        1.18      0.54 o 
  -6  -4   4        1.48        1.81      0.47 o 
  -5  -4   4        2.03        1.57      0.42 o 
  -4  -4   4        7.71        8.74      0.71 o 
  -3  -4   4        8.44        9.09      0.59 o 
  -2  -4   4        2.61        5.28      0.41 o 
  -1  -4   4       64.95       69.13      1.15 o 
   0  -4   4       21.35       19.40      0.61 o 
   1  -4   4        5.07        1.13      0.28 o 
   2  -4   4        7.36        7.90      0.35 o 
   3  -4   4       59.45       59.45      1.04 o 
   4  -4   4        0.60        0.33      0.16 o 
   5  -4   4        9.67       10.38      0.75 o 
   6  -4   4        3.00        4.05      0.68 o 
   7  -4   4       10.23       12.30      1.36 o 
   8  -4   4       46.82       49.24      3.34 o 
  -8  -3   4        0.40        0.34      0.49 o 
  -7  -3   4        0.03        0.60      0.37 o 
  -6  -3   4       24.43       23.72      1.42 o 
  -5  -3   4       78.70       76.16      1.81 o 
  -4  -3   4       14.14       12.54      0.61 o 
  -3  -3   4        0.29        0.77      0.29 o 
  -2  -3   4      792.49      829.90      6.69 o 
  -1  -3   4       60.47       48.31      2.61 o 
   0  -3   4        8.12        7.89      0.35 o 
   1  -3   4     1465.86     1551.02     24.69 o 
   2  -3   4      445.86      476.05      4.28 o 
   3  -3   4       14.99       11.47      0.43 o 
   4  -3   4      372.94      373.87      5.44 o 
   5  -3   4       34.28       35.79      1.40 o 
   6  -3   4        7.14        6.58      0.78 o 
   7  -3   4       64.38       67.95      2.26 o 
   8  -3   4       13.60       15.27      1.60 o 
  -9  -2   4        1.05        0.04      0.77 o 
  -8  -2   4       16.82       17.84      1.28 o 
  -7  -2   4       63.95       63.09      2.53 o 
  -6  -2   4        6.25        6.38      0.68 o 
  -5  -2   4       30.90       28.41      0.99 o 
  -4  -2   4       99.23       96.23      1.59 o 
  -3  -2   4       21.06       24.12      0.68 o 
  -2  -2   4       33.90       34.05      0.90 o 
  -1  -2   4      904.81      927.99     10.14 o 
   0  -2   4       50.20       62.33      1.16 o 
   1  -2   4      373.84      375.40      4.34 o 
   2  -2   4      268.18      286.47      3.26 o 
   3  -2   4        2.46        3.06      0.26 o 
   4  -2   4      185.95      179.98      3.26 o 
   5  -2   4        0.20        0.32      0.43 o 
   6  -2   4       11.80       11.30      1.18 o 
   7  -2   4       15.69       16.48      1.95 o 
   8  -2   4        2.06        2.21      0.74 o 
   9  -2   4       10.81       10.63      0.89 o 
  -9  -1   4       14.43       10.89      1.10 o 
  -8  -1   4        0.17        0.17      0.35 o 
  -7  -1   4       56.31       54.96      2.71 o 
  -6  -1   4       46.66       47.14      1.28 o 
  -5  -1   4       67.95       67.99      1.45 o 
  -4  -1   4      876.62      913.07     10.23 o 
  -3  -1   4      209.35      230.37      2.62 o 
  -2  -1   4       85.60       87.13      1.52 o 
  -1  -1   4      736.43      724.18      9.44 o 
   0  -1   4      154.81      147.13      2.82 o 
   1  -1   4      161.73      159.58      1.99 o 
   2  -1   4      223.10      225.29      4.05 o 
   3  -1   4       16.23       18.60      1.07 o 
   4  -1   4      148.65      166.01      3.87 o 
   5  -1   4       32.26       33.83      1.74 o 
   6  -1   4       91.90       95.73      1.85 o 
   7  -1   4        3.32        3.26      0.43 o 
   8  -1   4       14.24       14.14      1.12 o 
   9  -1   4        0.96        1.48      0.56 o 
 -10   0   4        3.86        3.41      1.12 o 
  -9   0   4        5.87        5.62      0.82 o 
  -8   0   4        8.89        7.38      0.74 o 
  -7   0   4        0.21        0.30      0.30 o 
  -6   0   4        5.02        5.91      1.01 o 
  -5   0   4      291.73      321.85      4.20 o 
  -4   0   4      319.54      341.03      4.24 o 
  -3   0   4       79.18       91.50      1.25 o 
  -2   0   4      190.49      234.81      2.89 o 
  -1   0   4        9.15       10.26      0.87 o 
   0   0   4        6.95        1.06      0.29 o 
   1   0   4      715.29      750.91      6.36 o 
   2   0   4        0.15        0.21      0.23 o 
   3   0   4       41.11       41.00      1.00 o 
   4   0   4      585.42      655.97      7.95 o 
   5   0   4       57.75       63.17      1.55 o 
   6   0   4       34.88       38.30      1.28 o 
   7   0   4      166.77      168.17      2.60 o 
   8   0   4        0.30        1.00      0.36 o 
   9   0   4       13.43       12.71      0.94 o 
 -10   1   4        0.13        0.39      0.71 o 
  -9   1   4        0.22        0.96      0.51 o 
  -8   1   4       24.81       23.85      2.01 o 
  -7   1   4      107.19      108.05      2.40 o 
  -6   1   4      440.25      456.29      6.62 o 
  -5   1   4       32.65       35.38      1.16 o 
  -4   1   4     3433.26     3791.61     47.02 o 
  -3   1   4       15.34       14.04      0.77 o 
  -2   1   4     1356.01     1362.34     23.06 o 
  -1   1   4      105.66      121.64      1.58 o 
   0   1   4      433.45      455.46      4.63 o 
   1   1   4       37.60       26.83      0.64 o 
   2   1   4       28.73       32.96      0.47 o 
   3   1   4        0.77        1.19      0.31 o 
   4   1   4      269.98      271.87      3.41 o 
   5   1   4       18.61       19.94      0.75 o 
   6   1   4        2.68        2.07      0.38 o 
   7   1   4       26.06       24.71      1.01 o 
   8   1   4        0.07        0.55      0.48 o 
 -10   2   4        0.20        0.49      0.53 o 
  -9   2   4        9.80        8.47      0.75 o 
  -8   2   4       76.95       77.60      2.01 o 
  -7   2   4        4.11        5.61      0.79 o 
  -6   2   4        0.17        1.29      0.48 o 
  -5   2   4      170.21      172.95      4.16 o 
  -4   2   4       77.92       98.22      2.72 o 
  -3   2   4      391.37      407.84      5.46 o 
  -2   2   4       88.93       94.56      1.53 o 
  -1   2   4       75.65       70.56      1.37 o 
   0   2   4       97.50       85.60      1.22 o 
   1   2   4        9.14       10.81      0.42 o 
   2   2   4      580.41      576.47      5.30 o 
   3   2   4       41.19       36.64      1.00 o 
   4   2   4        7.01       10.03      0.61 o 
   5   2   4     1677.23     1658.48     16.72 o 
   6   2   4       11.60       11.06      0.77 o 
   7   2   4        2.85        2.75      0.50 o 
   8   2   4        1.41        2.38      0.78 o 
 -10   3   4        0.05        0.59      0.62 o 
  -9   3   4        2.31        2.14      0.79 o 
  -8   3   4        8.72        8.07      0.98 o 
  -7   3   4        7.57        9.38      0.94 o 
  -6   3   4      179.86      176.05      4.39 o 
  -5   3   4        3.36        3.47      0.58 o 
  -4   3   4      248.69      252.72      5.59 o 
  -3   3   4      282.84      313.67      3.73 o 
  -2   3   4      294.96      311.36      5.03 o 
  -1   3   4      723.23      782.84      7.69 o 
   0   3   4        5.87        6.69      0.42 o 
   1   3   4      179.89      174.90      2.48 o 
   2   3   4      321.63      323.17      3.49 o 
   3   3   4      840.45      835.32      7.62 o 
   4   3   4      166.24      157.75      2.73 o 
   5   3   4     1154.54     1122.83     12.02 o 
   6   3   4       72.70       74.60      2.70 o 
   7   3   4       68.89       66.22      3.06 o 
 -10   4   4       17.14       15.91      1.41 o 
  -9   4   4       72.16       69.08      2.81 o 
  -8   4   4        0.57        0.54      0.48 o 
  -7   4   4        8.12        7.53      0.92 o 
  -6   4   4        0.85        0.46      0.37 o 
  -5   4   4       54.38       50.89      2.08 o 
  -4   4   4       40.26       43.13      0.81 o 
  -3   4   4     2875.60     3065.82     27.61 o 
  -2   4   4       16.50       16.94      0.62 o 
   0   4   4      361.46      345.03      4.20 o 
   1   4   4       40.60       39.98      0.91 o 
   2   4   4        1.09        0.66      0.30 o 
   3   4   4      723.46      711.15      6.89 o 
   4   4   4        0.01        0.28      0.30 o 
   5   4   4        0.07        1.02      0.40 o 
   6   4   4        9.84       11.68      1.06 o 
   7   4   4        0.71        0.27      0.85 o 
 -10   5   4       25.15       22.83      1.75 o 
  -9   5   4       22.44       18.57      1.52 o 
  -8   5   4       11.14       10.83      1.18 o 
  -7   5   4        1.48        0.64      0.48 o 
  -6   5   4       54.11       54.77      2.41 o 
  -5   5   4      224.82      228.02      5.72 o 
  -4   5   4        0.00       -0.29      0.50 o 
  -3   5   4       52.12       59.95      1.42 o 
  -2   5   4       18.69       15.01      0.69 o 
  -1   5   4        8.01        7.23      0.48 o 
   0   5   4       26.85       30.19      0.86 o 
   1   5   4       87.93       82.62      1.46 o 
   2   5   4        1.92        2.58      0.42 o 
   3   5   4       33.74       31.08      1.00 o 
   4   5   4        8.96        9.42      0.84 o 
   5   5   4        2.60        2.82      0.66 o 
   6   5   4      187.47      189.08      5.84 o 
 -10   6   4        8.86        9.69      1.33 o 
  -9   6   4        3.68        3.79      0.96 o 
  -8   6   4        9.92        8.67      1.21 o 
  -7   6   4       11.37       14.04      1.43 o 
  -6   6   4       62.40       58.14      2.68 o 
  -5   6   4       21.74       22.75      1.68 o 
  -4   6   4       11.69       12.21      1.09 o 
  -3   6   4       13.67       10.81      0.73 o 
  -2   6   4       29.45       17.74      0.82 o 
  -1   6   4       50.88       42.54      1.35 o 
   0   6   4       60.47       57.49      1.41 o 
   1   6   4       33.91       32.08      1.47 o 
   2   6   4       11.67       12.54      0.78 o 
   3   6   4        3.97        5.46      0.58 o 
   4   6   4       95.64      103.56      2.99 o 
   5   6   4       40.16       41.51      2.58 o 
  -9   7   4        0.00        0.87      0.77 o 
  -8   7   4      191.31      194.71      5.99 o 
  -7   7   4        8.73       10.31      1.46 o 
  -6   7   4       27.10       26.85      2.02 o 
  -5   7   4       59.86       59.16      2.43 o 
  -4   7   4        1.95        2.28      0.62 o 
  -3   7   4       48.54       47.18      2.36 o 
  -2   7   4      550.56      458.08      5.74 o 
  -1   7   4      103.96       92.08      2.34 o 
   0   7   4       28.35       23.87      1.17 o 
   1   7   4        0.74        1.28      0.83 o 
   2   7   4        6.29        6.41      0.74 o 
   3   7   4       12.77       14.81      1.33 o 
   4   7   4        0.03        0.32      0.61 o 
  -9   8   4       95.23      100.64      2.78 o 
  -8   8   4       19.69       21.71      2.23 o 
  -7   8   4        2.29        3.22      1.16 o 
  -6   8   4        2.66        2.56      1.08 o 
  -5   8   4       50.83       47.52      1.58 o 
  -4   8   4       32.73       28.23      1.31 o 
  -3   8   4       41.63       37.76      1.35 o 
  -2   8   4       54.68       49.35      1.93 o 
  -1   8   4        0.74        3.15      0.71 o 
   0   8   4        6.35        6.84      1.09 o 
   1   8   4       17.26       17.61      1.58 o 
   2   8   4        3.67        4.22      1.13 o 
   3   8   4       39.25       37.71      2.28 o 
  -8   9   4        4.32        4.93      1.04 o 
  -7   9   4        9.53       10.29      1.81 o 
  -6   9   4        7.15        6.65      1.50 o 
  -5   9   4        1.94        3.72      1.44 o 
  -4   9   4       12.63       14.21      1.10 o 
  -3   9   4        5.53        8.31      1.21 o 
  -2   9   4       76.86       71.66      2.50 o 
  -1   9   4        5.15        6.11      0.93 o 
   0   9   4      215.36      214.70      4.50 o 
   1   9   4      241.40      246.75      6.19 o 
   2   9   4        0.02        1.73      1.02 o 
  -7  10   4        7.66        8.17      1.28 o 
  -6  10   4        0.75        1.26      0.88 o 
  -5  10   4        0.60        2.59      0.59 o 
  -4  10   4        0.44        2.47      1.06 o 
  -3  10   4        0.66        2.47      1.19 o 
  -2  10   4       82.41       88.25      4.53 o 
  -1  10   4        0.28        1.82      0.94 o 
   0  10   4       45.65       45.77      2.16 o 
   1 -11   5        0.06       -0.98      1.10 o 
   2 -11   5       10.71       11.62      1.54 o 
   3 -11   5       32.76       32.40      1.99 o 
   4 -11   5        2.73        2.27      0.81 o 
   5 -11   5        0.89        0.96      0.91 o 
  -1 -10   5        4.24        5.46      1.09 o 
   0 -10   5        2.61        3.30      0.93 o 
   1 -10   5        1.08        2.50      1.05 o 
   2 -10   5      106.12      105.23      3.51 o 
   3 -10   5        5.57        7.00      0.79 o 
   4 -10   5        9.64        6.76      1.01 o 
   5 -10   5      121.34      131.68      3.40 o 
   6 -10   5       18.36       12.10      1.89 o 
   7 -10   5       15.45       16.49      1.39 o 
  -3  -9   5       18.04       26.18      2.60 o 
  -2  -9   5       19.68       21.02      2.77 o 
  -1  -9   5       55.42       55.47      2.19 o 
   0  -9   5       66.92       66.38      2.79 o 
   1  -9   5       26.77       25.29      2.99 o 
   2  -9   5       13.83       15.06      1.03 o 
   3  -9   5       70.62       66.37      1.73 o 
   4  -9   5       11.05       11.70      1.79 o 
   5  -9   5       87.75       94.76      2.63 o 
   6  -9   5        3.79        3.81      0.96 o 
   7  -9   5        0.00        0.98      0.60 o 
   8  -9   5       10.19       12.29      1.62 o 
  -4  -8   5        8.70        9.51      1.30 o 
  -3  -8   5      114.01      124.81      6.80 o 
  -2  -8   5       38.56       36.66      2.18 o 
  -1  -8   5        7.35        7.59      1.17 o 
   0  -8   5      323.18      302.54     10.27 o 
   1  -8   5        0.13        0.64      0.59 o 
   2  -8   5       87.53       82.61      1.93 o 
   3  -8   5       74.87       73.60      2.04 o 
   4  -8   5        4.77        3.88      1.11 o 
   5  -8   5       16.01       12.48      0.95 o 
   6  -8   5        0.92        1.25      0.46 o 
   7  -8   5        0.00        0.31      0.35 o 
   8  -8   5        0.85        2.54      0.91 o 
   9  -8   5        2.38        2.45      0.91 o 
  -5  -7   5        1.27        1.40      0.50 o 
  -4  -7   5        8.97        7.99      0.98 o 
  -3  -7   5        1.86        2.24      0.85 o 
  -2  -7   5       18.93       21.57      1.39 o 
  -1  -7   5      160.19      149.65      3.24 o 
   0  -7   5        9.16        8.30      0.77 o 
   1  -7   5        7.14        8.45      1.00 o 
   2  -7   5       11.60       12.75      0.80 o 
   3  -7   5      175.32      170.72      2.57 o 
   4  -7   5        8.64        8.53      0.75 o 
   5  -7   5        2.45        2.43      0.79 o 
   6  -7   5      123.42      121.24      2.43 o 
   7  -7   5       14.96       15.77      1.91 o 
   8  -7   5       47.13       45.50      2.18 o 
   9  -7   5        1.34        1.31      0.71 o 
  -6  -6   5       29.08       28.03      2.03 o 
  -5  -6   5        0.55        1.26      0.70 o 
  -4  -6   5        5.84        6.64      0.64 o 
  -3  -6   5       48.72       49.37      1.47 o 
  -2  -6   5      533.94      534.60      6.50 o 
  -1  -6   5      216.48      216.42      3.29 o 
   0  -6   5        0.11        0.97      0.38 o 
   1  -6   5      117.56      110.73      1.83 o 
   2  -6   5       23.74       26.72      0.93 o 
   3  -6   5       11.20       11.18      0.62 o 
   4  -6   5        1.42        3.76      0.54 o 
   5  -6   5       17.08       17.93      0.83 o 
   6  -6   5       24.97       24.54      0.82 o 
   7  -6   5       11.92       13.01      0.92 o 
   8  -6   5       29.38       29.13      1.48 o 
   9  -6   5       20.09       22.23      1.29 o 
  -7  -5   5       14.16       13.81      2.14 o 
  -6  -5   5        3.63        3.07      0.63 o 
  -5  -5   5        0.39        0.97      0.34 o 
  -4  -5   5       64.68       65.78      1.54 o 
  -3  -5   5       11.69       12.64      0.73 o 
  -2  -5   5      711.49      667.88     15.18 o 
  -1  -5   5      664.99      652.05      5.29 o 
   0  -5   5       17.13       15.98      0.57 o 
   1  -5   5      642.28      655.96      5.49 o 
   2  -5   5        8.00        9.51      0.54 o 
   3  -5   5      259.90      262.99      3.80 o 
   4  -5   5        1.77        0.96      0.39 o 
   5  -5   5        4.96        5.92      0.44 o 
   6  -5   5       74.84       75.98      1.46 o 
   7  -5   5        5.67        6.15      0.54 o 
   8  -5   5       53.45       49.72      2.97 o 
  -8  -4   5        0.36        0.06      0.92 o 
  -7  -4   5        1.06        1.59      0.65 o 
  -6  -4   5        6.47        6.94      0.76 o 
  -5  -4   5       24.63       26.55      0.86 o 
  -4  -4   5      106.70      104.21      2.00 o 
  -3  -4   5        8.12       10.38      0.62 o 
  -2  -4   5       31.55       31.06      0.89 o 
  -1  -4   5        4.64        9.07      0.55 o 
   0  -4   5       12.31        9.55      0.42 o 
   1  -4   5      185.18      230.72      4.85 o 
   2  -4   5      259.67      291.53      3.23 o 
   3  -4   5      131.77      144.01      2.23 o 
   4  -4   5      130.36      141.10      2.11 o 
   5  -4   5       16.86       16.96      0.52 o 
   6  -4   5       10.58       11.66      1.26 o 
   7  -4   5      129.38      126.71      3.98 o 
   8  -4   5       81.18       80.19      3.29 o 
  -8  -3   5       27.78       26.93      2.43 o 
  -7  -3   5        4.08        5.34      0.78 o 
  -6  -3   5       30.35       30.49      1.22 o 
  -5  -3   5        0.06        0.43      0.30 o 
  -4  -3   5       16.16       17.54      0.70 o 
  -3  -3   5       29.19       26.98      0.83 o 
  -2  -3   5       12.29       12.31      0.67 o 
  -1  -3   5      361.42      394.19      3.55 o 
   0  -3   5      276.08      321.60      2.91 o 
   1  -3   5     4201.92     4742.93     59.80 o 
   2  -3   5      304.97      310.39      3.92 o 
   3  -3   5       91.54       82.09      1.17 o 
   4  -3   5      147.64      152.62      1.77 o 
   5  -3   5       85.19       84.10      2.21 o 
   6  -3   5       10.95       10.84      0.96 o 
   7  -3   5      376.05      383.01      6.55 o 
   8  -3   5       14.11       13.66      1.61 o 
  -9  -2   5       28.71       27.64      2.47 o 
  -8  -2   5       21.98       21.79      1.48 o 
  -7  -2   5       19.94       22.20      1.19 o 
  -6  -2   5       75.68       75.03      1.79 o 
  -5  -2   5       97.88      106.23      2.06 o 
  -4  -2   5        5.83        7.53      0.86 o 
  -3  -2   5       14.28       12.57      0.58 o 
  -2  -2   5      130.37      132.33      3.27 o 
  -1  -2   5      301.86      330.66      4.06 o 
   0  -2   5       43.68       41.74      0.73 o 
   1  -2   5       72.59      103.78      1.13 o 
   2  -2   5       98.60       88.41      1.16 o 
   3  -2   5      173.51      180.54      1.99 o 
   4  -2   5       55.68       53.25      1.61 o 
   5  -2   5       76.97       79.44      2.20 o 
   6  -2   5       20.91       20.38      1.47 o 
   7  -2   5       47.14       45.42      1.95 o 
   8  -2   5        1.53        1.70      0.96 o 
   9  -2   5        4.81        5.36      0.67 o 
  -9  -1   5       16.76       17.18      1.96 o 
  -8  -1   5        1.17        0.92      0.40 o 
  -7  -1   5      314.77      307.09      4.99 o 
  -6  -1   5       10.29        9.73      0.76 o 
  -5  -1   5      104.97      112.66      2.18 o 
  -4  -1   5       37.95       39.58      0.73 o 
  -3  -1   5       10.71       14.39      0.82 o 
  -2  -1   5      231.64      229.15      3.07 o 
  -1  -1   5      323.92      354.91      7.03 o 
   0  -1   5       28.64       22.36      0.63 o 
   1  -1   5      217.02      253.72      2.53 o 
   2  -1   5      505.50      548.15      4.87 o 
   3  -1   5        2.28        2.00      0.25 o 
   4  -1   5      314.93      342.12      4.48 o 
   5  -1   5      118.22      126.18      2.85 o 
   6  -1   5       13.04       14.46      0.71 o 
   7  -1   5        4.44        5.52      0.55 o 
   8  -1   5       49.89       49.22      3.50 o 
   9  -1   5       23.51       22.43      1.35 o 
 -10   0   5       15.95       15.80      1.96 o 
  -9   0   5        0.34        0.36      0.46 o 
  -8   0   5        8.52        9.12      0.83 o 
  -7   0   5        4.31        5.28      0.61 o 
  -6   0   5       15.62       21.67      1.06 o 
  -5   0   5       13.07       15.18      0.75 o 
  -4   0   5     1683.90     1860.54     16.58 o 
  -3   0   5       13.16       15.84      0.51 o 
  -2   0   5       12.21       15.86      0.57 o 
  -1   0   5      882.32      913.31      9.87 o 
   0   0   5        4.43        5.60      0.54 o 
   1   0   5       10.49        6.54      0.29 o 
   2   0   5     6783.82     7224.96     84.12 o 
   3   0   5       29.60       33.39      0.67 o 
   4   0   5      127.83      128.66      3.21 o 
   5   0   5        1.21        0.82      0.30 o 
   6   0   5       16.04       17.46      0.68 o 
   7   0   5        2.29        2.13      0.37 o 
   8   0   5       46.73       44.31      1.34 o 
   9   0   5        8.33        7.53      1.02 o 
 -10   1   5       17.70       17.78      1.89 o 
  -9   1   5       44.75       43.74      1.76 o 
  -8   1   5       61.16       57.65      1.76 o 
  -7   1   5      150.41      160.02      3.27 o 
  -6   1   5     2249.83     2369.35     29.79 o 
  -5   1   5      369.11      381.51      5.77 o 
  -4   1   5      836.47      929.40     15.58 o 
  -3   1   5      194.76      200.41      2.64 o 
  -2   1   5      194.35      199.54      6.45 o 
  -1   1   5      181.66      190.30      2.67 o 
   0   1   5     1751.54     1893.79     17.54 o 
   1   1   5      462.12      468.94      4.86 o 
   2   1   5      208.48      248.29      2.21 o 
   3   1   5      210.17      197.25      2.63 o 
   4   1   5       23.48       24.16      0.78 o 
   5   1   5      119.95      114.33      2.92 o 
   6   1   5        1.83        1.76      0.36 o 
   7   1   5        3.95        4.20      0.54 o 
   8   1   5        0.14        0.26      0.39 o 
 -10   2   5        3.77        3.43      1.08 o 
  -9   2   5       12.24       12.53      0.94 o 
  -8   2   5       60.17       58.53      1.85 o 
  -7   2   5        2.33        4.58      0.81 o 
  -6   2   5     1736.00     1810.64     31.44 o 
  -5   2   5        0.05        0.50      0.31 o 
  -4   2   5      186.10      183.96      2.77 o 
  -3   2   5      469.08      499.75      6.72 o 
  -2   2   5       73.29       70.53      1.33 o 
  -1   2   5      145.23      143.43      1.95 o 
   0   2   5      133.10      119.87      1.43 o 
   1   2   5       33.22       42.48      0.86 o 
   2   2   5      125.91      110.43      1.53 o 
   3   2   5       98.64       88.77      1.70 o 
   4   2   5      186.42      181.22      2.82 o 
   5   2   5        2.02        3.07      0.66 o 
   6   2   5        0.04        0.73      0.32 o 
   7   2   5       30.41       28.89      1.35 o 
   8   2   5        0.13        1.12      0.67 o 
 -10   3   5        2.54        3.10      0.65 o 
  -9   3   5        0.02        0.42      0.45 o 
  -8   3   5       30.11       31.28      1.85 o 
  -7   3   5        2.64        3.41      0.71 o 
  -6   3   5        0.09        0.62      0.42 o 
  -5   3   5       44.71       42.42      1.91 o 
  -4   3   5       14.01       13.37      0.53 o 
  -3   3   5       40.20       42.04      0.92 o 
  -2   3   5      104.26      103.03      1.62 o 
  -1   3   5       75.71       64.91      1.34 o 
   0   3   5        2.15        5.27      0.40 o 
   1   3   5      129.43      142.27      1.76 o 
   2   3   5       11.06        9.11      0.70 o 
   3   3   5     1244.55     1221.15     10.70 o 
   4   3   5       73.80       71.50      1.74 o 
   5   3   5      251.81      247.27      3.90 o 
   6   3   5       57.13       56.15      1.73 o 
   7   3   5        1.47        1.36      0.77 o 
 -10   4   5        6.12        6.44      0.84 o 
  -9   4   5        5.07        4.82      0.98 o 
  -8   4   5      100.01       99.30      3.53 o 
  -7   4   5        3.32        3.04      0.75 o 
  -6   4   5       50.14       54.21      2.33 o 
  -5   4   5      597.71      645.19     12.64 o 
  -4   4   5        1.21        1.24      0.40 o 
  -3   4   5       45.11       45.34      1.10 o 
  -2   4   5       78.78       86.74      1.42 o 
  -1   4   5       12.11       12.16      0.71 o 
   0   4   5       37.93       43.66      1.06 o 
   1   4   5      173.07      169.69      2.13 o 
   2   4   5       18.02       17.65      0.74 o 
   3   4   5       69.33       67.21      1.36 o 
   4   4   5      101.62       92.43      2.18 o 
   5   4   5        0.00        0.93      0.40 o 
   6   4   5        0.00        0.08      0.49 o 
   7   4   5        2.50        2.18      1.14 o 
 -10   5   5        0.15        0.21      0.65 o 
  -9   5   5        0.20        0.87      0.67 o 
  -8   5   5        2.89        2.89      0.75 o 
  -7   5   5      107.56      110.59      3.79 o 
  -6   5   5        0.06        1.16      0.52 o 
  -5   5   5       45.81       56.09      2.50 o 
  -4   5   5        4.52        4.82      0.65 o 
  -3   5   5       18.10       19.53      0.84 o 
  -2   5   5        0.10        0.62      0.31 o 
  -1   5   5        0.01        0.24      0.40 o 
   0   5   5       94.16       87.87      1.51 o 
   1   5   5        0.03        0.36      0.28 o 
   2   5   5        9.52       10.87      0.98 o 
   3   5   5      225.57      218.00      3.03 o 
   4   5   5       32.58       32.42      1.38 o 
   5   5   5       37.17       37.42      1.73 o 
   6   5   5       52.95       53.59      3.66 o 
 -10   6   5       14.14       13.23      1.54 o 
  -9   6   5        9.15        7.45      1.23 o 
  -8   6   5        5.84        7.96      1.21 o 
  -7   6   5       10.16        9.61      1.25 o 
  -6   6   5        0.64        0.71      0.58 o 
  -5   6   5       26.14       27.29      2.49 o 
  -4   6   5        5.08        5.85      1.28 o 
  -3   6   5       31.88       32.12      1.11 o 
  -2   6   5      124.12       96.60      1.89 o 
  -1   6   5        3.32        4.65      0.83 o 
   0   6   5       50.86       41.74      1.57 o 
   1   6   5       21.89       22.26      0.95 o 
   2   6   5       30.19       30.23      1.09 o 
   3   6   5      105.87      109.54      2.13 o 
   4   6   5        8.01        9.61      1.09 o 
   5   6   5       10.88        9.11      1.87 o 
  -9   7   5       12.78       12.12      1.64 o 
  -8   7   5       29.28       29.95      2.27 o 
  -7   7   5        0.13        1.23      0.94 o 
  -6   7   5       32.20       39.26      2.50 o 
  -5   7   5       53.54       52.97      1.64 o 
  -4   7   5       37.64       36.35      1.57 o 
  -3   7   5       59.52       54.31      2.66 o 
  -2   7   5      144.04      110.86      2.49 o 
  -1   7   5        0.00        1.33      0.52 o 
   0   7   5       40.52       37.88      1.73 o 
   1   7   5      199.28      199.59      4.20 o 
   2   7   5       10.44        9.51      1.03 o 
   3   7   5        4.49        3.36      0.61 o 
   4   7   5       25.14       28.72      3.12 o 
  -9   8   5       37.45       37.39      2.17 o 
  -8   8   5        1.24        3.24      1.23 o 
  -7   8   5        4.12        2.87      1.23 o 
  -6   8   5        0.04       -0.27      0.71 o 
  -5   8   5        1.49        1.63      0.59 o 
  -4   8   5       16.00       16.76      1.16 o 
  -3   8   5        0.51        1.42      0.76 o 
  -2   8   5        5.19        6.82      0.83 o 
  -1   8   5        2.09        3.60      0.81 o 
   0   8   5       31.70       31.56      1.47 o 
   1   8   5        3.68        4.45      0.95 o 
   2   8   5        1.61        3.01      1.06 o 
   3   8   5        0.04        1.54      0.81 o 
  -8   9   5       33.86       29.67      2.66 o 
  -7   9   5        5.71        7.30      1.71 o 
  -6   9   5       10.68        9.36      1.81 o 
  -5   9   5        6.12        5.26      0.87 o 
  -4   9   5       34.18       35.98      1.95 o 
  -3   9   5        6.01        7.27      1.85 o 
  -2   9   5       21.51       18.62      1.84 o 
  -1   9   5      283.64      298.46      4.90 o 
   0   9   5       73.68       76.12      2.59 o 
   1   9   5       41.28       43.77      2.48 o 
  -7  10   5       19.93       23.44      2.70 o 
  -6  10   5        6.60        6.26      1.22 o 
  -5  10   5        0.04        1.75      0.85 o 
  -4  10   5       21.97       23.62      2.14 o 
  -3  10   5       19.95       26.20      2.37 o 
  -2  10   5        9.44       12.33      2.27 o 
  -1  10   5      755.25      790.57     12.83 o 
   1 -11   6       14.68       15.31      2.27 o 
   2 -11   6        4.94        6.58      1.31 o 
   3 -11   6        4.79        4.87      0.82 o 
   4 -11   6        8.35        8.27      1.18 o 
   5 -11   6       11.07       12.86      1.36 o 
  -1 -10   6       17.36       17.65      1.81 o 
   0 -10   6       14.14       13.43      1.39 o 
   1 -10   6        0.53        0.85      0.86 o 
   2 -10   6        8.34        8.58      1.42 o 
   3 -10   6        2.00        1.96      0.86 o 
   4 -10   6       84.93       85.13      2.75 o 
   5 -10   6        9.64       11.25      1.56 o 
   6 -10   6        4.86        4.81      1.43 o 
   7 -10   6        1.21       -0.13      0.55 o 
  -3  -9   6        6.26        9.34      1.77 o 
  -2  -9   6       57.80       56.17      3.91 o 
  -1  -9   6       42.33       38.82      1.90 o 
   0  -9   6       17.21       18.48      1.46 o 
   1  -9   6        7.03        6.43      0.97 o 
   2  -9   6        0.13        0.03      0.44 o 
   3  -9   6       31.57       32.44      1.20 o 
   4  -9   6       35.87       38.85      1.73 o 
   5  -9   6        3.15        4.38      0.90 o 
   6  -9   6        1.63        3.14      1.24 o 
   7  -9   6       20.10       19.58      2.75 o 
   8  -9   6        4.25        3.89      1.14 o 
  -4  -8   6       41.93       43.72      2.33 o 
  -3  -8   6      121.08      124.04      4.07 o 
  -2  -8   6        0.04       -0.34      0.65 o 
  -1  -8   6       43.24       44.13      1.84 o 
   0  -8   6        2.57        2.10      0.70 o 
   1  -8   6       58.46       61.66      2.07 o 
   2  -8   6        0.66        0.90      0.44 o 
   3  -8   6        2.93        3.50      0.50 o 
   4  -8   6        3.59        3.93      0.68 o 
   5  -8   6       69.38       62.81      3.02 o 
   6  -8   6       18.05       15.41      0.99 o 
   7  -8   6        0.49        1.20      0.59 o 
   8  -8   6       27.66       24.19      1.81 o 
  -5  -7   6        0.01        0.41      0.63 o 
  -4  -7   6       35.61       37.51      2.06 o 
  -3  -7   6        2.12        2.69      1.07 o 
  -2  -7   6      136.92      130.91      3.93 o 
  -1  -7   6       31.98       29.53      1.46 o 
   0  -7   6       57.64       52.66      1.58 o 
   1  -7   6        5.83        5.84      0.64 o 
   2  -7   6        0.18        0.22      0.47 o 
   3  -7   6       39.35       40.88      1.10 o 
   4  -7   6        3.98        3.19      0.55 o 
   5  -7   6       72.31       59.62      1.71 o 
   6  -7   6      356.21      335.70      4.83 o 
   7  -7   6       26.94       25.82      1.95 o 
   8  -7   6        0.14        1.66      0.69 o 
   9  -7   6        0.29        1.27      0.69 o 
  -6  -6   6       11.38       12.87      1.27 o 
  -5  -6   6        5.42        6.11      0.80 o 
  -4  -6   6      110.86      106.62      2.14 o 
  -3  -6   6       92.26       93.12      2.13 o 
  -2  -6   6      675.21      673.11      7.80 o 
  -1  -6   6      256.96      241.75      7.32 o 
   0  -6   6      290.17      266.60      3.76 o 
   1  -6   6      249.94      237.24      3.32 o 
   2  -6   6       53.97       50.82      1.26 o 
   3  -6   6       56.93       51.39      1.55 o 
   4  -6   6      176.81      154.13      2.82 o 
   5  -6   6       47.54       41.18      1.26 o 
   6  -6   6       43.94       43.05      1.48 o 
   7  -6   6      111.59      112.37      2.83 o 
   8  -6   6        4.17        5.30      0.72 o 
   9  -6   6       64.23       68.00      2.35 o 
  -7  -5   6        3.76        6.88      1.77 o 
  -6  -5   6       15.04       14.41      1.09 o 
  -5  -5   6       18.17       19.07      0.89 o 
  -4  -5   6       30.21       30.65      1.08 o 
  -3  -5   6      311.14      306.31      3.81 o 
  -2  -5   6     1639.99     1634.13     16.25 o 
  -1  -5   6      168.51      167.28      2.15 o 
   0  -5   6      101.81      105.57      1.68 o 
   1  -5   6      390.48      397.44      4.05 o 
   2  -5   6        2.51        1.32      0.29 o 
   3  -5   6       40.86       46.52      1.32 o 
   4  -5   6        6.01        2.70      0.70 o 
   5  -5   6       52.40       52.84      1.48 o 
   6  -5   6       17.27       17.75      0.95 o 
   7  -5   6       92.87       95.57      4.34 o 
   8  -5   6       13.66       11.42      2.08 o 
  -8  -4   6        1.90        0.94      1.04 o 
  -7  -4   6        9.37       10.13      1.32 o 
  -6  -4   6        0.18        0.32      0.38 o 
  -5  -4   6        0.52        0.82      0.31 o 
  -4  -4   6       24.66       25.95      0.92 o 
  -3  -4   6       32.26       32.98      0.99 o 
  -2  -4   6        2.16        1.87      0.31 o 
  -1  -4   6      104.66       96.86      1.56 o 
   0  -4   6       14.66       12.09      0.42 o 
   1  -4   6      266.87      272.83      3.91 o 
   2  -4   6      104.91      112.00      1.64 o 
   3  -4   6        0.89        0.51      0.20 o 
   4  -4   6       17.26       21.03      0.69 o 
   5  -4   6       52.30       51.67      1.90 o 
   6  -4   6      108.59      112.17      4.13 o 
   7  -4   6     1666.04     1666.91     25.76 o 
   8  -4   6       55.98       57.86      2.90 o 
  -8  -3   6        2.31        2.25      1.10 o 
  -7  -3   6        6.42        6.71      0.87 o 
  -6  -3   6       12.95       14.27      1.27 o 
  -5  -3   6        4.95        6.28      0.48 o 
  -4  -3   6      223.21      236.82      2.99 o 
  -3  -3   6      114.23      116.70      1.84 o 
  -2  -3   6      101.15       93.01      1.56 o 
  -1  -3   6     1552.40     1761.56     13.31 o 
   0  -3   6        0.07        0.18      0.14 o 
   1  -3   6      145.90      149.09      2.00 o 
   2  -3   6        2.28        1.74      0.29 o 
   3  -3   6        9.90        8.74      0.31 o 
   4  -3   6       73.20       72.27      1.12 o 
   5  -3   6      783.93      784.07      8.26 o 
   6  -3   6       48.29       49.88      1.85 o 
   7  -3   6      297.04      294.91      6.91 o 
   8  -3   6       14.59       13.45      2.94 o 
   9  -3   6        6.82        5.13      1.31 o 
  -9  -2   6        0.21        1.12      1.12 o 
  -8  -2   6        5.11        3.91      0.98 o 
  -7  -2   6      126.13      123.75      2.96 o 
  -6  -2   6        0.43        0.85      0.40 o 
  -5  -2   6       21.37       19.76      0.88 o 
  -4  -2   6        1.35        1.89      0.32 o 
  -3  -2   6      156.57      171.30      4.75 o 
  -2  -2   6       10.28        9.93      0.58 o 
  -1  -2   6     1712.67     1843.32     14.77 o 
   0  -2   6      155.98      160.76      3.83 o 
   1  -2   6      198.16      216.67      2.09 o 
   2  -2   6       62.03       49.78      0.76 o 
   3  -2   6       11.46        7.79      0.35 o 
   4  -2   6       16.38       16.13      0.58 o 
   5  -2   6      156.56      156.77      2.31 o 
   6  -2   6       15.58       13.84      0.61 o 
   7  -2   6       30.38       30.41      0.98 o 
   8  -2   6       20.22       20.24      0.97 o 
   9  -2   6        2.65        2.62      1.61 o 
  -9  -1   6       95.70       89.52      4.24 o 
  -8  -1   6        1.74        1.65      0.98 o 
  -7  -1   6        1.27        1.30      0.40 o 
  -6  -1   6       72.22       73.00      1.97 o 
  -5  -1   6        7.12        8.55      0.63 o 
  -4  -1   6        9.11       10.68      0.54 o 
  -3  -1   6      702.78      726.93      7.09 o 
  -2  -1   6       28.18       28.33      0.88 o 
  -1  -1   6       15.82       22.34      0.71 o 
   0  -1   6        6.00        4.20      0.35 o 
   1  -1   6      129.85      141.17      1.68 o 
   2  -1   6       23.04       18.48      0.42 o 
   3  -1   6      113.97      115.75      2.00 o 
   4  -1   6       11.96       13.59      0.63 o 
   5  -1   6       49.55       52.02      1.70 o 
   6  -1   6        1.96        2.41      0.42 o 
   7  -1   6       10.06        9.61      0.79 o 
   8  -1   6       23.02       21.86      2.20 o 
   9  -1   6        6.37        5.85      1.13 o 
  -9   0   6        4.88        5.00      0.86 o 
  -8   0   6        3.00        2.26      0.93 o 
  -7   0   6       44.41       43.46      2.76 o 
  -6   0   6      139.66      136.94      3.44 o 
  -5   0   6        0.21        0.50      0.30 o 
  -4   0   6      436.27      429.23      4.42 o 
  -3   0   6       17.09       22.75      1.55 o 
  -2   0   6        7.14        7.99      0.47 o 
  -1   0   6     1722.81     1863.35     14.99 o 
   0   0   6      253.87      311.83      3.06 o 
   1   0   6      439.19      448.73      4.67 o 
   2   0   6        0.13        0.25      0.21 o 
   3   0   6      116.64      118.66      1.52 o 
   4   0   6        1.12        0.14      0.32 o 
   5   0   6      123.30      122.12      1.96 o 
   6   0   6       17.30       17.59      0.73 o 
   7   0   6        1.22        1.41      0.35 o 
   8   0   6        7.48        8.04      0.73 o 
 -10   1   6        8.31        9.11      1.52 o 
  -9   1   6       49.91       49.82      1.97 o 
  -8   1   6      113.22      112.21      2.93 o 
  -7   1   6       42.12       46.79      1.68 o 
  -6   1   6       52.29       52.01      1.68 o 
  -5   1   6       70.09       72.10      2.60 o 
  -4   1   6       48.87       43.63      0.84 o 
  -3   1   6      221.21      234.54      3.13 o 
  -2   1   6        0.33        1.40      0.22 o 
  -1   1   6       25.26       22.80      0.59 o 
   0   1   6      782.10      903.71      8.83 o 
   1   1   6      121.72      138.95      1.86 o 
   2   1   6        1.97        3.86      0.46 o 
   3   1   6      113.28      119.55      2.30 o 
   4   1   6       24.41       24.06      0.83 o 
   5   1   6       40.62       43.50      1.19 o 
   6   1   6        0.31        0.62      0.30 o 
   7   1   6        1.86        2.36      0.69 o 
   8   1   6        0.39        1.47      1.44 o 
 -10   2   6       26.02       25.08      2.04 o 
  -9   2   6       35.95       33.94      1.57 o 
  -8   2   6      575.40      565.42      8.69 o 
  -7   2   6       18.95       20.04      1.08 o 
  -6   2   6      255.47      256.22      6.20 o 
  -5   2   6       93.30      102.06      3.22 o 
  -4   2   6      348.93      364.97      5.21 o 
  -3   2   6       89.29       90.45      1.98 o 
  -2   2   6       63.70       55.38      0.96 o 
  -1   2   6       53.57       47.65      0.93 o 
   0   2   6      165.45      157.06      1.95 o 
   1   2   6       10.40       16.60      0.58 o 
   2   2   6       81.64       68.60      1.19 o 
   3   2   6      367.72      350.15      4.39 o 
   4   2   6        0.04        0.20      0.21 o 
   5   2   6      156.30      147.87      2.66 o 
   6   2   6       16.70       14.63      1.25 o 
   7   2   6        1.02        1.32      0.58 o 
   8   2   6        2.90        2.77      1.06 o 
 -10   3   6       37.70       33.77      2.27 o 
  -9   3   6        0.45        0.85      0.47 o 
  -8   3   6       19.92       17.57      1.48 o 
  -7   3   6        0.00        0.60      0.50 o 
  -6   3   6        2.15        2.91      0.69 o 
  -5   3   6       85.33       87.84      3.06 o 
  -4   3   6        7.57       10.41      1.59 o 
  -3   3   6       81.10       95.81      1.59 o 
  -2   3   6       40.28       39.95      0.87 o 
  -1   3   6       19.36       15.64      0.69 o 
   0   3   6       10.21        6.59      0.38 o 
   1   3   6        2.08        4.05      0.36 o 
   2   3   6       10.00       11.72      0.59 o 
   3   3   6     3189.69     3046.59     25.04 o 
   4   3   6       92.95       92.46      2.07 o 
   5   3   6       53.37       56.94      1.94 o 
   6   3   6        7.48        7.24      0.78 o 
   7   3   6       69.81       73.33      3.12 o 
 -10   4   6        9.46        9.50      1.39 o 
  -9   4   6        0.11        0.77      0.67 o 
  -8   4   6       39.87       40.74      2.31 o 
  -7   4   6       46.82       45.85      2.29 o 
  -6   4   6      129.65      137.29      4.20 o 
  -5   4   6      665.14      697.22     13.73 o 
  -4   4   6      123.10      120.29      2.53 o 
  -3   4   6        9.74       12.84      0.58 o 
  -2   4   6      224.88      220.06      2.64 o 
  -1   4   6       44.81       42.42      1.19 o 
   0   4   6      150.24      138.49      3.03 o 
   1   4   6     1559.11     1462.08     12.79 o 
   2   4   6       15.56       14.72      0.71 o 
   3   4   6       15.07       13.96      0.65 o 
   4   4   6      111.11      114.60      2.52 o 
   5   4   6        0.04        1.03      0.45 o 
   6   4   6       11.54       13.13      1.54 o 
 -10   5   6        1.84        1.83      0.83 o 
  -9   5   6        0.11        0.87      0.65 o 
  -8   5   6       26.40       23.96      1.83 o 
  -7   5   6        0.20        1.19      0.56 o 
  -6   5   6       17.51       16.80      1.43 o 
  -5   5   6      233.69      242.72      3.89 o 
  -4   5   6       22.76       23.34      1.31 o 
  -3   5   6        6.60        9.45      1.04 o 
  -2   5   6       42.00       45.43      1.14 o 
  -1   5   6      205.13      208.82      3.16 o 
   0   5   6       82.95       79.83      1.47 o 
   1   5   6       81.59       81.50      1.68 o 
   2   5   6        4.83        5.87      0.61 o 
   3   5   6        0.67        1.14      0.34 o 
   4   5   6       81.29       89.34      2.36 o 
   5   5   6        1.85        3.16      0.85 o 
   6   5   6        0.01        0.04      0.87 o 
 -10   6   6        2.75        3.99      1.12 o 
  -9   6   6        0.14        0.46      0.64 o 
  -8   6   6       19.61       16.84      1.75 o 
  -7   6   6        0.05        0.27      0.50 o 
  -6   6   6        6.54        3.72      1.02 o 
  -5   6   6        0.48        0.28      0.37 o 
  -4   6   6       58.02       50.77      2.48 o 
  -3   6   6       23.19       22.49      1.16 o 
  -2   6   6      175.41      150.58      2.67 o 
  -1   6   6       47.33       43.19      1.42 o 
   0   6   6        2.79        2.66      0.61 o 
   1   6   6        9.19        6.87      0.81 o 
   2   6   6        0.00        0.75      0.40 o 
   3   6   6       22.72       23.60      1.35 o 
   4   6   6      192.74      221.07      4.73 o 
   5   6   6        4.07        3.12      1.33 o 
  -9   7   6       15.53       15.24      1.91 o 
  -8   7   6       23.56       24.18      2.12 o 
  -7   7   6       33.16       33.00      2.41 o 
  -6   7   6        2.39        3.47      1.04 o 
  -5   7   6       19.35       17.90      1.53 o 
  -4   7   6      353.55      302.16      5.91 o 
  -3   7   6       59.03       50.98      1.82 o 
  -2   7   6        8.97        7.27      0.79 o 
  -1   7   6        7.79        7.20      0.83 o 
   0   7   6       16.48       17.06      1.28 o 
   1   7   6        4.35        7.19      0.97 o 
   2   7   6       92.36      108.71      3.01 o 
   3   7   6        7.02        9.10      1.48 o 
   4   7   6        0.02        1.37      1.18 o 
  -9   8   6       10.31       12.02      1.93 o 
  -8   8   6        0.37        0.64      0.94 o 
  -7   8   6       30.78       36.91      2.74 o 
  -6   8   6       18.58       18.55      2.08 o 
  -5   8   6        8.52        9.29      0.99 o 
  -4   8   6      239.78      210.99      6.76 o 
  -3   8   6        4.35        3.97      1.36 o 
  -2   8   6       71.45       64.48      2.22 o 
  -1   8   6       34.11       32.54      1.46 o 
   0   8   6        0.02        1.10      0.65 o 
   1   8   6        2.77        3.35      1.05 o 
   2   8   6        0.01        1.01      0.75 o 
  -8   9   6        3.30        2.41      1.21 o 
  -7   9   6        1.23       -0.25      0.96 o 
  -6   9   6        6.07        5.76      1.66 o 
  -5   9   6        0.08        1.93      0.73 o 
  -4   9   6        4.70        6.03      1.11 o 
  -3   9   6        2.09        4.90      1.20 o 
  -2   9   6       57.32       57.48      2.26 o 
  -1   9   6        0.72        0.51      0.89 o 
   0   9   6        0.36        0.17      0.78 o 
   1   9   6        2.18        3.71      1.07 o 
  -6  10   6        8.78        8.88      1.36 o 
  -5  10   6        1.58        6.34      1.25 o 
  -4  10   6       33.58       30.22      2.43 o 
  -3  10   6      172.58      188.30      6.72 o 
  -2  10   6      217.72      218.55      5.51 o 
  -1  10   6       46.16       47.11      2.57 o 
   1 -11   7       89.58       98.99      4.53 o 
   2 -11   7        5.29        9.15      1.30 o 
   3 -11   7        7.90       10.56      1.56 o 
   4 -11   7        0.20        1.15      0.72 o 
   5 -11   7        5.45        4.24      1.03 o 
  -1 -10   7        0.07       -0.73      0.79 o 
   0 -10   7        0.61        0.26      1.03 o 
   1 -10   7       11.17        8.66      1.46 o 
   2 -10   7       24.18       22.57      2.04 o 
   3 -10   7       81.56       84.05      2.49 o 
   4 -10   7        2.34        3.70      0.85 o 
   5 -10   7       13.15       12.90      1.25 o 
   6 -10   7       21.52       25.41      1.70 o 
   7 -10   7        0.20        0.21      0.67 o 
  -3  -9   7       37.02       38.74      3.01 o 
  -2  -9   7        6.01        8.26      1.17 o 
  -1  -9   7       13.28       14.90      1.60 o 
   0  -9   7       23.95       24.17      1.61 o 
   1  -9   7        3.43        3.59      0.86 o 
   2  -9   7       24.25       23.47      1.17 o 
   3  -9   7      160.64      175.35      3.01 o 
   4  -9   7       33.03       31.21      1.57 o 
   5  -9   7       29.17       28.38      1.64 o 
   6  -9   7        7.34        6.12      0.95 o 
   7  -9   7        7.33        7.51      1.51 o 
   8  -9   7        2.65        3.95      1.18 o 
  -4  -8   7       16.77       20.11      1.83 o 
  -3  -8   7        8.61        7.81      1.38 o 
  -2  -8   7        1.08        1.85      1.53 o 
  -1  -8   7        3.22        1.36      0.74 o 
   0  -8   7        6.03        7.67      0.97 o 
   1  -8   7      114.29      114.90      2.89 o 
   2  -8   7       10.29       14.60      1.02 o 
   3  -8   7        5.94        7.99      0.75 o 
   4  -8   7        0.12        1.05      0.50 o 
   5  -8   7        1.65        2.63      0.55 o 
   6  -8   7        1.25        1.57      0.53 o 
   7  -8   7        5.07        5.71      2.75 o 
   8  -8   7        0.58        1.08      0.83 o 
  -5  -7   7       40.58       43.37      2.05 o 
  -4  -7   7        1.59        1.46      0.90 o 
  -3  -7   7        4.07        3.90      1.06 o 
  -2  -7   7       90.75       88.08      5.51 o 
  -1  -7   7       43.84       41.75      2.16 o 
   0  -7   7      320.25      309.97      4.40 o 
   1  -7   7      119.10      113.38      2.26 o 
   2  -7   7       49.79       42.43      1.27 o 
   3  -7   7       15.53       14.76      0.70 o 
   4  -7   7      242.72      199.70      3.62 o 
   5  -7   7        8.01        9.10      0.77 o 
   6  -7   7       17.38       17.33      0.94 o 
   7  -7   7      100.24       98.00      2.94 o 
   8  -7   7        3.86        3.57      0.76 o 
   9  -7   7        2.83        3.47      0.85 o 
  -6  -6   7        3.49        3.37      0.84 o 
  -5  -6   7        1.64        2.37      0.47 o 
  -4  -6   7       25.37       24.77      1.07 o 
  -3  -6   7       12.79       14.65      1.16 o 
  -2  -6   7      680.97      649.17      8.50 o 
  -1  -6   7      107.64      102.49      3.18 o 
   0  -6   7       17.63       15.42      1.18 o 
   1  -6   7      133.26      132.26      2.32 o 
   2  -6   7       28.57       18.02      0.79 o 
   3  -6   7        5.20        4.44      0.58 o 
   4  -6   7      432.40      365.77      5.18 o 
   5  -6   7      141.77      129.99      3.71 o 
   6  -6   7        9.70       10.01      0.59 o 
   7  -6   7       69.18       67.34      2.17 o 
   8  -6   7        0.38        1.18      0.52 o 
   9  -6   7       33.65       33.86      1.68 o 
  -7  -5   7        4.46        6.24      1.66 o 
  -6  -5   7        4.15        5.17      0.76 o 
  -5  -5   7        1.32        1.67      0.42 o 
  -4  -5   7     1502.48     1541.91     13.91 o 
  -3  -5   7      191.66      192.82      3.11 o 
  -2  -5   7        9.86       11.78      0.63 o 
  -1  -5   7       58.11       62.47      1.22 o 
   0  -5   7       95.67       96.75      1.67 o 
   1  -5   7       62.61       61.50      1.68 o 
   2  -5   7        0.05        2.51      0.37 o 
   3  -5   7        5.28        6.66      0.59 o 
   4  -5   7       46.83       44.99      1.29 o 
   5  -5   7        6.34        6.98      0.80 o 
   6  -5   7       68.19       64.52      1.74 o 
   7  -5   7       10.94       11.39      1.04 o 
   8  -5   7        5.12        6.34      0.68 o 
  -8  -4   7        2.92        2.06      1.21 o 
  -7  -4   7        3.38        2.35      0.79 o 
  -6  -4   7      141.10      136.98      2.90 o 
  -5  -4   7        7.73        8.53      0.64 o 
  -4  -4   7      160.09      163.10      2.50 o 
  -3  -4   7       39.51       37.63      1.08 o 
  -2  -4   7        7.67        9.59      0.61 o 
  -1  -4   7      413.83      428.29      4.13 o 
   0  -4   7        0.06        0.30      0.15 o 
   1  -4   7       57.62       63.43      1.58 o 
   2  -4   7       21.93       19.24      0.72 o 
   3  -4   7       48.22       49.02      1.29 o 
   4  -4   7       88.67       85.44      1.68 o 
   5  -4   7       71.73       72.85      1.74 o 
   6  -4   7       35.65       38.00      1.44 o 
   7  -4   7      337.73      339.94      5.51 o 
   8  -4   7       38.10       39.14      2.46 o 
   9  -4   7        9.65        7.25      1.57 o 
  -8  -3   7        3.82        2.06      1.06 o 
  -7  -3   7        0.14       -0.26      0.36 o 
  -6  -3   7        1.07        0.99      0.45 o 
  -5  -3   7       24.36       24.92      0.92 o 
  -4  -3   7        0.78        1.24      0.31 o 
  -3  -3   7       41.29       49.39      1.05 o 
  -2  -3   7        3.19        5.73      0.38 o 
  -1  -3   7      436.19      484.24      4.66 o 
   0  -3   7       72.53       88.62      1.22 o 
   1  -3   7       42.64       36.67      0.89 o 
   2  -3   7      225.94      235.65      2.49 o 
   3  -3   7        0.93        0.93      0.38 o 
   4  -3   7       13.80       12.76      0.48 o 
   5  -3   7       43.15       46.04      1.73 o 
   6  -3   7       17.21       18.52      1.04 o 
   7  -3   7       23.19       24.37      0.97 o 
   8  -3   7      154.48      156.24      2.97 o 
   9  -3   7       23.56       23.07      1.09 o 
  -9  -2   7        0.30        0.56      1.06 o 
  -8  -2   7       10.39       10.77      1.20 o 
  -7  -2   7        6.38        6.99      0.84 o 
  -6  -2   7       58.20       60.60      1.92 o 
  -5  -2   7        1.17        1.45      0.29 o 
  -4  -2   7        0.67        0.81      0.30 o 
  -3  -2   7      283.19      304.07      3.22 o 
  -2  -2   7      454.22      467.61      5.61 o 
  -1  -2   7      164.78      213.34      2.41 o 
   0  -2   7      635.90      668.25      6.63 o 
   1  -2   7        0.69        0.32      0.14 o 
   2  -2   7       22.71       27.26      0.60 o 
   3  -2   7        2.75        3.41      0.21 o 
   4  -2   7       23.56       22.89      1.37 o 
   5  -2   7       42.96       40.44      1.46 o 
   6  -2   7       14.16       14.57      0.89 o 
   7  -2   7        2.81        3.61      0.50 o 
   8  -2   7       15.21       13.63      1.57 o 
   9  -2   7        1.09        1.69      0.87 o 
  -9  -1   7       33.82       28.84      2.50 o 
  -8  -1   7       34.31       31.77      1.56 o 
  -7  -1   7        0.93        0.68      0.52 o 
  -6  -1   7       22.52       23.77      1.25 o 
  -5  -1   7       18.26       20.13      0.89 o 
  -4  -1   7        5.11        4.62      0.43 o 
  -3  -1   7      176.64      173.99      2.34 o 
  -2  -1   7       51.56       50.56      1.05 o 
  -1  -1   7       64.33       73.69      1.76 o 
   0  -1   7      557.08      582.33      4.88 o 
   1  -1   7       25.74       24.90      0.62 o 
   2  -1   7       41.42       55.81      0.91 o 
   3  -1   7       85.12       84.83      1.25 o 
   4  -1   7       34.94       36.40      0.83 o 
   5  -1   7       32.55       32.96      1.13 o 
   6  -1   7        9.73        9.30      0.72 o 
   7  -1   7       29.75       29.35      0.91 o 
   8  -1   7      207.82      197.27      3.56 o 
   9  -1   7        7.26        8.39      1.43 o 
  -9   0   7       31.51       28.27      1.62 o 
  -8   0   7       21.81       21.55      1.23 o 
  -7   0   7       84.24       83.33      2.77 o 
  -6   0   7       69.79       76.73      2.24 o 
  -5   0   7        0.18        1.20      0.36 o 
  -4   0   7        0.00        0.22      0.23 o 
  -3   0   7      136.64      146.24      1.98 o 
  -2   0   7       18.78       20.24      0.63 o 
  -1   0   7      283.65      300.30      2.65 o 
   0   0   7     1852.87     2009.51     15.20 o 
   1   0   7       15.42       16.23      0.52 o 
   2   0   7      111.33      128.02      2.31 o 
   3   0   7       20.88       26.20      1.21 o 
   4   0   7       36.50       34.09      0.92 o 
   5   0   7       37.79       39.26      1.54 o 
   6   0   7      188.10      172.46      2.73 o 
   7   0   7       15.25       13.33      1.20 o 
   8   0   7       10.98       10.94      0.85 o 
 -10   1   7       34.00       31.40      2.50 o 
  -9   1   7        3.06        1.66      0.62 o 
  -8   1   7      141.19      138.03      3.43 o 
  -7   1   7      124.20      128.76      3.11 o 
  -6   1   7      596.41      635.35      9.44 o 
  -5   1   7        1.47        2.14      0.89 o 
  -4   1   7      227.04      223.99      3.13 o 
  -3   1   7        0.09        0.49      0.24 o 
  -2   1   7      142.95      148.14      1.71 o 
  -1   1   7      211.92      204.84      2.32 o 
   0   1   7     2442.02     2711.01     28.82 o 
   1   1   7      185.08      182.22      2.16 o 
   2   1   7      650.24      684.77      5.48 o 
   3   1   7      512.50      494.19      5.62 o 
   4   1   7        0.76        1.94      0.34 o 
   5   1   7       25.62       25.81      0.97 o 
   6   1   7       11.75        8.93      0.79 o 
   7   1   7        0.25        0.74      0.50 o 
   8   1   7        3.94        5.18      1.29 o 
 -10   2   7       44.22       42.44      2.74 o 
  -9   2   7        2.52        2.84      0.65 o 
  -8   2   7     1062.65     1031.63     14.57 o 
  -7   2   7      104.33      100.17      2.62 o 
  -6   2   7       49.05       46.61      1.63 o 
  -5   2   7       27.79       28.25      1.21 o 
  -4   2   7        1.26        1.40      0.34 o 
  -3   2   7        3.67        3.83      0.44 o 
  -2   2   7       93.97      108.54      1.53 o 
  -1   2   7      123.11      120.76      1.68 o 
   0   2   7      178.46      184.07      2.05 o 
   1   2   7       11.22        6.00      0.43 o 
   2   2   7       27.17       22.88      0.71 o 
   3   2   7      126.44      125.42      2.24 o 
   4   2   7        0.07        0.22      0.36 o 
   5   2   7        0.98        1.49      0.41 o 
   6   2   7        2.85        3.75      0.63 o 
   7   2   7        0.52        0.66      0.44 o 
 -10   3   7       20.53       20.77      2.02 o 
  -9   3   7       13.02       15.43      1.20 o 
  -8   3   7       58.31       53.92      1.96 o 
  -7   3   7        0.50        0.35      0.54 o 
  -6   3   7        0.14        0.71      0.56 o 
  -5   3   7        2.25        1.64      0.60 o 
  -4   3   7        9.66       10.38      1.23 o 
  -3   3   7      105.74      114.06      2.08 o 
  -2   3   7      171.78      163.50      2.09 o 
  -1   3   7      222.87      228.12      2.74 o 
   0   3   7      374.20      373.68      3.99 o 
   1   3   7     3316.24     3158.41     25.88 o 
   2   3   7      346.48      326.84      3.68 o 
   3   3   7        0.56        0.81      0.33 o 
   4   3   7       22.47       21.34      1.55 o 
   5   3   7        7.46        7.15      0.73 o 
   6   3   7        1.27        1.50      0.50 o 
   7   3   7       68.76       64.51      3.74 o 
 -10   4   7       21.69       18.36      1.89 o 
  -9   4   7        0.33        0.69      0.48 o 
  -8   4   7       40.72       36.04      2.23 o 
  -7   4   7       91.85       89.92      3.47 o 
  -6   4   7        1.71        1.41      0.54 o 
  -5   4   7      179.87      193.48      3.35 o 
  -4   4   7       28.98       32.21      1.33 o 
  -3   4   7        0.90        0.76      0.39 o 
  -2   4   7      465.91      462.63      4.68 o 
  -1   4   7      399.78      385.10      5.94 o 
   0   4   7      129.46      113.16      2.15 o 
   1   4   7     1782.49     1704.72     14.78 o 
   2   4   7        0.37        1.12      0.32 o 
   3   4   7       77.24       75.36      1.47 o 
   4   4   7       15.17       14.99      1.01 o 
   5   4   7       13.82       11.13      1.07 o 
   6   4   7        0.12        0.78      0.86 o 
 -10   5   7        1.41        2.41      0.92 o 
  -9   5   7        6.62        5.28      1.18 o 
  -8   5   7       18.04       15.70      1.71 o 
  -7   5   7      461.97      441.80     10.15 o 
  -6   5   7        1.06        1.18      0.65 o 
  -5   5   7        0.01        0.44      0.39 o 
  -4   5   7        8.48       10.38      0.92 o 
  -3   5   7       28.38       27.89      1.22 o 
  -2   5   7       32.69       31.91      0.99 o 
  -1   5   7      247.61      234.47      3.47 o 
   0   5   7        0.10        0.02      0.29 o 
   1   5   7       98.02       94.26      1.87 o 
   2   5   7        8.96        7.25      0.61 o 
   3   5   7       20.39       20.11      0.85 o 
   4   5   7        2.12        1.84      0.58 o 
   5   5   7        6.13        6.15      1.20 o 
  -9   6   7       53.40       49.99      2.95 o 
  -8   6   7        4.50        4.22      1.16 o 
  -7   6   7        9.02        7.30      1.27 o 
  -6   6   7       14.42       16.55      1.75 o 
  -5   6   7        2.64        3.29      0.61 o 
  -4   6   7       10.28       10.82      2.75 o 
  -3   6   7       10.80       11.55      1.25 o 
  -2   6   7        6.46        7.00      0.71 o 
  -1   6   7       17.79       16.95      1.03 o 
   0   6   7       13.73       12.41      0.93 o 
   1   6   7        3.02        3.31      0.71 o 
   2   6   7      156.67      160.74      2.75 o 
   3   6   7        5.50        6.40      0.76 o 
   4   6   7       97.99      100.58      3.10 o 
  -9   7   7        0.69       -0.13      0.94 o 
  -8   7   7       24.12       23.40      2.25 o 
  -7   7   7       21.37       25.00      2.22 o 
  -6   7   7        0.06        1.83      0.92 o 
  -5   7   7        1.17        2.71      0.65 o 
  -4   7   7        3.36        6.41      2.10 o 
  -3   7   7        1.61        1.41      0.77 o 
  -2   7   7        5.09        4.48      0.80 o 
  -1   7   7       48.64       46.17      1.59 o 
   0   7   7       98.73      103.87      2.49 o 
   1   7   7       36.42       39.72      1.83 o 
   2   7   7       43.45       45.42      2.17 o 
   3   7   7        8.09        7.23      0.92 o 
  -8   8   7        4.89        6.45      1.64 o 
  -7   8   7       20.25       24.31      2.47 o 
  -6   8   7       15.31       13.27      1.91 o 
  -5   8   7       36.69       35.79      2.61 o 
  -4   8   7        6.97        6.02      2.76 o 
  -3   8   7        0.00        1.21      0.88 o 
  -2   8   7       20.13       19.39      1.45 o 
  -1   8   7       26.34       27.29      1.55 o 
   0   8   7        1.61        1.77      0.96 o 
   1   8   7        7.28        6.78      1.19 o 
   2   8   7        2.39        2.92      0.92 o 
  -7   9   7        1.84        3.64      1.43 o 
  -6   9   7        1.72        3.33      1.50 o 
  -5   9   7        0.01        1.98      0.94 o 
  -4   9   7        1.38        4.21      1.47 o 
  -3   9   7       65.54       65.86      3.76 o 
  -2   9   7        8.70       10.70      1.44 o 
  -1   9   7      103.42      103.91      3.60 o 
   0   9   7        5.33        7.03      1.67 o 
  -5  10   7        1.72        4.89      1.21 o 
  -4  10   7      110.12      114.21      4.80 o 
  -3  10   7      520.28      528.51     13.21 o 
  -2  10   7       31.99       35.38      3.21 o 
   2 -11   8       12.63       10.92      2.26 o 
   3 -11   8       53.01       51.96      1.99 o 
   4 -11   8       16.83       13.48      1.66 o 
  -1 -10   8       17.45       14.90      1.68 o 
   0 -10   8       16.36       14.50      2.43 o 
   1 -10   8        0.01        1.50      1.09 o 
   2 -10   8       14.06       13.93      1.49 o 
   3 -10   8        3.62        4.99      0.67 o 
   4 -10   8        7.79        9.14      1.17 o 
   5 -10   8        3.10        3.07      1.16 o 
   6 -10   8        9.00       10.43      1.65 o 
  -3  -9   8        0.33        2.02      1.33 o 
  -2  -9   8       88.63       88.72      3.28 o 
  -1  -9   8        1.32        1.91      0.83 o 
   0  -9   8        0.11        0.72      0.86 o 
   1  -9   8      130.69      132.25      3.72 o 
   2  -9   8      108.71      112.40      2.45 o 
   3  -9   8       11.25       10.89      0.83 o 
   4  -9   8        6.77        7.58      2.03 o 
   5  -9   8        0.29        0.26      0.59 o 
   6  -9   8        2.28        3.21      0.72 o 
   7  -9   8       53.11       57.30      1.81 o 
  -4  -8   8       40.97       43.85      2.44 o 
  -3  -8   8        4.45        6.63      1.34 o 
  -2  -8   8       38.30       39.52      1.88 o 
  -1  -8   8       49.65       51.55      2.01 o 
   0  -8   8       16.27       16.75      1.58 o 
   1  -8   8      113.45      111.43      2.85 o 
   2  -8   8       20.58       20.80      1.03 o 
   3  -8   8       27.76       24.20      0.93 o 
   4  -8   8       33.43       24.04      1.48 o 
   5  -8   8        1.93        2.02      0.54 o 
   6  -8   8        4.09        5.15      0.67 o 
   7  -8   8        0.00        1.45      1.45 o 
   8  -8   8        7.21        6.15      1.16 o 
  -5  -7   8       18.35       20.84      1.56 o 
  -4  -7   8      149.37      139.77      4.13 o 
  -3  -7   8       50.53       49.13      4.12 o 
  -2  -7   8       10.96       11.80      1.48 o 
  -1  -7   8       38.46       39.50      4.41 o 
   0  -7   8        0.69        1.77      0.55 o 
   1  -7   8       11.03        8.03      0.72 o 
   2  -7   8        3.28        3.19      0.50 o 
   3  -7   8       80.13       66.70      1.35 o 
   4  -7   8        6.38        3.15      0.54 o 
   5  -7   8        0.07        0.58      0.37 o 
   6  -7   8       51.05       46.92      1.92 o 
   7  -7   8        3.02        3.36      0.74 o 
   8  -7   8        1.09        1.94      1.42 o 
  -6  -6   8       11.53       13.55      1.86 o 
  -5  -6   8       88.56       82.06      2.17 o 
  -4  -6   8       24.08       22.75      1.52 o 
  -3  -6   8      107.35      104.79      3.39 o 
  -2  -6   8       50.91       44.92      1.71 o 
  -1  -6   8       33.93       33.15      3.95 o 
   0  -6   8       75.82       68.56      1.74 o 
   1  -6   8       27.29       19.20      0.89 o 
   2  -6   8        1.95        0.34      0.29 o 
   3  -6   8      132.71      108.08      2.43 o 
   4  -6   8      223.44      191.82      3.37 o 
   5  -6   8       53.50       48.12      1.44 o 
   6  -6   8       49.41       47.84      1.24 o 
   7  -6   8      108.51      107.30      2.94 o 
   8  -6   8        1.38        1.92      0.62 o 
   9  -6   8        7.08        8.88      1.04 o 
  -7  -5   8       28.57       30.90      3.10 o 
  -6  -5   8      225.26      223.42      6.83 o 
  -5  -5   8      183.06      178.13      2.85 o 
  -4  -5   8      335.28      340.05      4.27 o 
  -3  -5   8      115.56      116.29      2.11 o 
  -2  -5   8       28.37       28.24      0.97 o 
  -1  -5   8        0.56        0.25      0.39 o 
   0  -5   8        3.94        2.11      0.39 o 
   1  -5   8       59.30       50.10      1.84 o 
   2  -5   8       20.06       14.69      0.67 o 
   3  -5   8       69.50       61.56      1.65 o 
   4  -5   8       99.32       95.85      2.06 o 
   5  -5   8       76.81       66.30      1.55 o 
   6  -5   8        6.68        6.80      0.70 o 
   7  -5   8        4.90        4.45      0.60 o 
   8  -5   8        0.00        0.93      0.46 o 
   9  -5   8        2.42        2.02      0.64 o 
  -8  -4   8       19.40       21.36      2.70 o 
  -7  -4   8       10.67       10.78      1.30 o 
  -6  -4   8       59.05       62.80      3.04 o 
  -5  -4   8      148.45      145.09      2.38 o 
  -4  -4   8      122.44      129.36      2.20 o 
  -3  -4   8       56.86       58.47      1.52 o 
  -2  -4   8        0.91        0.79      0.29 o 
  -1  -4   8       45.94       46.13      0.91 o 
   0  -4   8       85.26       90.21      1.33 o 
   1  -4   8       54.87       57.36      1.27 o 
   2  -4   8        1.11        2.14      0.34 o 
   3  -4   8      182.15      186.11      3.03 o 
   4  -4   8       84.97       78.97      1.57 o 
   5  -4   8     1677.77     1633.43     19.80 o 
   6  -4   8        2.93        1.99      0.45 o 
   7  -4   8       56.38       51.02      1.53 o 
   8  -4   8       94.97      102.91      2.36 o 
   9  -4   8        0.00        1.03      0.43 o 
  -8  -3   8        0.00        0.23      0.89 o 
  -7  -3   8        0.08        0.44      0.51 o 
  -6  -3   8       17.37       20.38      1.42 o 
  -5  -3   8       11.61       12.15      0.69 o 
  -4  -3   8       23.59       22.30      0.93 o 
  -3  -3   8       61.20       67.14      1.26 o 
  -2  -3   8       61.46       72.21      1.38 o 
  -1  -3   8      815.87      866.45      7.66 o 
   0  -3   8       24.68       28.46      0.69 o 
   1  -3   8      128.57      115.70      1.80 o 
   2  -3   8      121.51      132.20      1.32 o 
   3  -3   8      483.35      452.13      4.54 o 
   4  -3   8      326.84      327.52      3.96 o 
   5  -3   8     2311.70     2250.91     24.75 o 
   6  -3   8      392.45      383.46      5.58 o 
   7  -3   8       37.65       36.93      1.30 o 
   8  -3   8       39.39       37.59      2.44 o 
   9  -3   8       30.92       32.59      1.81 o 
  -9  -2   8       20.78       18.38      2.39 o 
  -8  -2   8       13.59       11.48      1.40 o 
  -7  -2   8        0.03        0.33      0.39 o 
  -6  -2   8       30.03       32.58      1.42 o 
  -5  -2   8       11.21       11.02      0.73 o 
  -4  -2   8        1.00        1.06      0.35 o 
  -3  -2   8     1787.00     1897.98     15.40 o 
  -2  -2   8      102.62       99.17      2.29 o 
  -1  -2   8        2.31        1.60      0.27 o 
   0  -2   8        8.72        7.37      0.45 o 
   1  -2   8       73.53       75.32      1.10 o 
   2  -2   8       60.01       61.45      1.13 o 
   3  -2   8     1089.60     1040.29      9.29 o 
   4  -2   8        4.82        5.16      0.38 o 
   5  -2   8       16.86       15.37      0.74 o 
   6  -2   8        2.54        2.32      0.46 o 
   7  -2   8        0.12        0.47      0.41 o 
   8  -2   8        8.52        7.02      2.43 o 
   9  -2   8       15.20       13.06      1.16 o 
  -9  -1   8       56.05       54.92      3.45 o 
  -8  -1   8        6.21        6.37      0.89 o 
  -7  -1   8        2.61        2.72      0.59 o 
  -6  -1   8        7.42        9.14      0.93 o 
  -5  -1   8      173.13      180.90      2.85 o 
  -4  -1   8       12.73       13.45      0.66 o 
  -3  -1   8       23.59       31.68      0.93 o 
  -2  -1   8        4.65        3.66      0.40 o 
  -1  -1   8       65.47       60.67      1.56 o 
   0  -1   8       40.93       31.00      0.63 o 
   1  -1   8       63.98       56.53      0.94 o 
   2  -1   8       53.63       61.84      1.18 o 
   3  -1   8      202.91      195.56      2.62 o 
   4  -1   8       66.24       64.72      1.29 o 
   5  -1   8        0.03        0.35      0.26 o 
   6  -1   8      224.01      212.01      3.03 o 
   7  -1   8        0.14        1.31      0.53 o 
   8  -1   8        6.81        6.62      0.69 o 
  -9   0   8        0.10        0.91      0.56 o 
  -8   0   8       53.01       48.41      1.85 o 
  -7   0   8        0.03        0.52      0.40 o 
  -6   0   8      193.54      197.15      8.49 o 
  -5   0   8        0.03        0.58      0.80 o 
  -4   0   8        2.77        3.41      0.57 o 
  -3   0   8      179.74      190.04      2.20 o 
  -2   0   8       65.13       82.89      1.63 o 
  -1   0   8       26.91       24.54      0.58 o 
   0   0   8     1084.63     1159.76      9.44 o 
   1   0   8      211.43      216.40      2.45 o 
   2   0   8       23.70       20.79      0.56 o 
   3   0   8       95.57       92.96      2.10 o 
   4   0   8       37.61       27.77      0.89 o 
   5   0   8        6.09        3.73      0.43 o 
   6   0   8       22.80       21.52      0.90 o 
   7   0   8        8.39        8.99      0.71 o 
   8   0   8        7.15        5.57      0.90 o 
 -10   1   8        4.26        3.29      1.35 o 
  -9   1   8       17.29       20.51      1.43 o 
  -8   1   8      156.31      154.08      3.96 o 
  -7   1   8        2.27        3.44      0.67 o 
  -6   1   8       83.96       85.85      2.43 o 
  -5   1   8      144.46      155.29      2.45 o 
  -4   1   8        4.15        3.25      0.57 o 
  -3   1   8      208.52      215.59      2.73 o 
  -2   1   8     2311.06     2439.24     23.01 o 
  -1   1   8      106.75      104.43      1.41 o 
   0   1   8      129.91      138.44      1.84 o 
   1   1   8        1.95        2.22      0.34 o 
   2   1   8       19.26       24.41      0.68 o 
   3   1   8       21.68       20.88      0.83 o 
   4   1   8       33.22       27.32      0.97 o 
   5   1   8        0.25        1.03      0.48 o 
   6   1   8        2.47        2.87      0.45 o 
   7   1   8       36.32       35.42      1.76 o 
   8   1   8       14.26       15.31      1.77 o 
 -10   2   8      374.93      345.93      9.32 o 
  -9   2   8        4.34        5.20      0.86 o 
  -8   2   8       26.78       26.35      1.46 o 
  -7   2   8        0.00        0.01      0.37 o 
  -6   2   8       10.49       12.89      0.93 o 
  -5   2   8       16.21       17.32      0.75 o 
  -4   2   8       32.34       36.37      1.13 o 
  -3   2   8       16.19       16.63      0.88 o 
  -2   2   8       34.50       38.46      0.91 o 
  -1   2   8       24.71       24.88      0.76 o 
   0   2   8       78.35       67.32      1.32 o 
   1   2   8      396.18      394.18      4.12 o 
   2   2   8       30.25       29.00      0.82 o 
   3   2   8        1.18        0.80      0.33 o 
   4   2   8        2.64        1.51      0.35 o 
   5   2   8        0.52        1.25      0.57 o 
   6   2   8       10.49       11.32      0.88 o 
   7   2   8        2.27        2.30      0.76 o 
 -10   3   8      204.52      184.66      6.13 o 
  -9   3   8        0.01        0.29      0.98 o 
  -8   3   8       38.10       34.45      1.62 o 
  -7   3   8      121.61      115.22      3.01 o 
  -6   3   8       51.53       55.08      1.94 o 
  -5   3   8        3.89        4.16      0.59 o 
  -4   3   8       97.79       90.29      2.70 o 
  -3   3   8       33.82       33.33      1.00 o 
  -2   3   8      204.01      198.38      2.79 o 
  -1   3   8        1.41        3.44      0.62 o 
   0   3   8       52.04       51.36      1.29 o 
   1   3   8      519.18      477.31      6.08 o 
   2   3   8        6.15        5.75      0.49 o 
   3   3   8        6.11        5.31      0.62 o 
   4   3   8        0.97        1.44      0.45 o 
   5   3   8       41.05       39.02      1.45 o 
   6   3   8        4.53        4.06      1.05 o 
 -10   4   8        6.55        5.18      1.25 o 
  -9   4   8        0.70        0.94      0.80 o 
  -8   4   8        2.63        3.42      0.89 o 
  -7   4   8       15.82       16.86      1.66 o 
  -6   4   8       16.07       16.68      1.60 o 
  -5   4   8        0.06        0.40      0.36 o 
  -4   4   8       13.08       13.57      1.01 o 
  -3   4   8       36.46       39.40      1.19 o 
  -2   4   8        2.91        2.19      0.43 o 
  -1   4   8       10.21       11.13      1.11 o 
   0   4   8        4.55        4.87      0.54 o 
   1   4   8      548.50      511.48      5.45 o 
   2   4   8      249.44      240.81      3.19 o 
   3   4   8       40.67       41.27      1.05 o 
   4   4   8       68.39       67.10      1.98 o 
   5   4   8       53.82       56.04      2.09 o 
   6   4   8       11.75       11.50      1.85 o 
 -10   5   8        9.67        8.24      1.48 o 
  -9   5   8      103.59       93.14      3.05 o 
  -8   5   8        1.18        0.94      0.83 o 
  -7   5   8       97.50      100.11      4.01 o 
  -6   5   8        2.81        2.02      0.77 o 
  -5   5   8       32.33       33.92      3.36 o 
  -4   5   8        5.71        8.32      0.92 o 
  -3   5   8       13.46       12.79      0.97 o 
  -2   5   8       17.26       18.63      0.97 o 
  -1   5   8       22.84       23.41      1.23 o 
   0   5   8       44.10       43.88      1.42 o 
   1   5   8       70.76       70.22      1.63 o 
   2   5   8        8.92       10.18      0.74 o 
   3   5   8        9.08        9.92      0.64 o 
   4   5   8        1.17        1.22      0.65 o 
   5   5   8        3.82        2.66      1.25 o 
  -9   6   8        9.55       11.06      1.73 o 
  -8   6   8        0.07        1.02      0.83 o 
  -7   6   8        0.91        1.31      0.89 o 
  -6   6   8        1.34        0.52      0.75 o 
  -5   6   8        7.18        7.18      0.88 o 
  -4   6   8       52.67       50.29      4.65 o 
  -3   6   8        2.59        2.23      0.96 o 
  -2   6   8        5.51        4.55      1.05 o 
  -1   6   8      240.16      228.74      3.71 o 
   0   6   8       34.24       35.47      1.81 o 
   1   6   8       52.88       51.10      1.65 o 
   2   6   8      326.84      340.52      4.47 o 
   3   6   8       22.75       22.90      1.29 o 
   4   6   8        6.18        7.65      1.39 o 
  -9   7   8        7.08       10.15      1.77 o 
  -8   7   8        9.38       10.98      1.77 o 
  -7   7   8        6.23        8.59      1.64 o 
  -6   7   8      115.77      118.84      4.87 o 
  -5   7   8       15.78       17.30      1.25 o 
  -4   7   8       63.41       55.70      1.96 o 
  -3   7   8       37.12       36.08      2.06 o 
  -2   7   8        9.14        9.12      1.05 o 
  -1   7   8      153.87      154.19      3.11 o 
   0   7   8       58.41       69.53      2.42 o 
   1   7   8       40.06       41.81      2.12 o 
   2   7   8       68.50       75.63      2.78 o 
   3   7   8        2.43        3.04      0.73 o 
  -8   8   8        4.35        3.49      1.46 o 
  -7   8   8        1.64        4.06      1.41 o 
  -6   8   8      207.52      195.08      6.82 o 
  -5   8   8       18.43       19.32      1.37 o 
  -4   8   8       52.25       51.41      2.43 o 
  -3   8   8       69.91       67.37      2.96 o 
  -2   8   8        2.14        1.20      0.76 o 
  -1   8   8        0.33        1.22      1.18 o 
   0   8   8       21.48       28.41      2.03 o 
   1   8   8        0.43        1.13      0.83 o 
   2   8   8        3.26        4.20      1.12 o 
  -7   9   8        6.27        7.09      1.79 o 
  -6   9   8        4.46        4.60      1.64 o 
  -5   9   8        0.26        2.16      1.00 o 
  -4   9   8       29.00       30.76      2.54 o 
  -3   9   8        8.22        7.15      1.75 o 
  -2   9   8        2.41        3.98      1.12 o 
  -1   9   8        0.00       -0.37      0.91 o 
   0   9   8        0.11       -0.67      0.89 o 
   3 -11   9        8.50        9.79      1.05 o 
  -1 -10   9       14.55       13.51      1.70 o 
   0 -10   9        1.68        1.12      0.95 o 
   1 -10   9       26.13       31.02      2.12 o 
   2 -10   9       16.65       19.60      2.13 o 
   3 -10   9       18.60       18.67      0.97 o 
   4 -10   9       12.15       14.26      1.44 o 
   5 -10   9        8.48        8.20      1.41 o 
   6 -10   9        6.60        7.20      1.91 o 
  -3  -9   9        0.50        2.02      1.29 o 
  -2  -9   9        2.66        1.56      1.57 o 
  -1  -9   9        2.72        2.14      0.93 o 
   0  -9   9       73.71       71.71      3.92 o 
   1  -9   9       85.49       90.75      2.72 o 
   2  -9   9        6.36        5.83      0.91 o 
   3  -9   9        0.07        0.92      0.39 o 
   4  -9   9        1.63        2.93      0.73 o 
   5  -9   9        3.96        5.22      1.46 o 
   6  -9   9        3.58        7.85      1.99 o 
   7  -9   9       88.26       90.88      2.31 o 
  -4  -8   9        1.13        2.11      0.98 o 
  -3  -8   9       13.90       13.14      2.82 o 
  -2  -8   9        2.35        1.76      3.02 o 
  -1  -8   9        1.28        1.58      0.80 o 
   0  -8   9       32.44       35.08      2.77 o 
   1  -8   9       12.15       16.60      1.24 o 
   2  -8   9        0.06        0.38      0.42 o 
   3  -8   9       59.77       53.75      1.29 o 
   4  -8   9        4.58        5.33      0.76 o 
   5  -8   9        0.00        0.25      0.41 o 
   6  -8   9       14.51       13.57      1.74 o 
   7  -8   9        3.74        4.30      0.92 o 
   8  -8   9        5.44        7.00      3.27 o 
  -5  -7   9        1.41        1.80      2.43 o 
  -4  -7   9        6.11        5.63      1.17 o 
  -3  -7   9        0.02        0.27      0.83 o 
  -2  -7   9       49.59       53.40      2.59 o 
  -1  -7   9        0.95        0.52      0.87 o 
   0  -7   9        4.05        2.58      0.92 o 
   1  -7   9        4.42        2.83      0.53 o 
   2  -7   9       61.29       42.41      1.28 o 
   3  -7   9        9.55        8.78      0.85 o 
   4  -7   9      124.37      102.50      2.78 o 
   5  -7   9       46.40       43.11      1.71 o 
   6  -7   9        1.21        1.69      0.42 o 
   7  -7   9       32.99       36.07      1.80 o 
   8  -7   9        2.85        2.95      0.76 o 
  -6  -6   9        1.27        0.37      1.10 o 
  -5  -6   9        2.96        1.97      0.68 o 
  -4  -6   9      114.75      110.41      3.49 o 
  -3  -6   9       28.52       27.39      1.86 o 
  -2  -6   9       20.84       23.00      1.35 o 
  -1  -6   9      173.40      174.71      3.44 o 
   0  -6   9       18.80       19.98      1.05 o 
   1  -6   9       32.48       26.12      1.16 o 
   2  -6   9      867.72      692.21      7.33 o 
   3  -6   9        4.15        3.17      0.54 o 
   4  -6   9       12.33       13.37      0.90 o 
   5  -6   9        8.76        8.15      0.68 o 
   6  -6   9        0.06        0.26      0.33 o 
   7  -6   9        0.10        0.64      0.56 o 
   8  -6   9       59.59       66.27      2.34 o 
  -7  -5   9       11.32       11.73      2.16 o 
  -6  -5   9      328.34      329.80      4.48 o 
  -5  -5   9       16.32       17.91      0.97 o 
  -4  -5   9      225.34      224.60      3.60 o 
  -3  -5   9       24.76       22.65      1.66 o 
  -2  -5   9       26.93       23.92      1.25 o 
  -1  -5   9        9.88        8.71      1.31 o 
   0  -5   9       41.04       24.08      0.88 o 
   1  -5   9       12.83        7.86      0.76 o 
   2  -5   9       99.44       72.15      2.14 o 
   3  -5   9       36.71       27.45      1.11 o 
   4  -5   9        1.38        1.64      0.36 o 
   5  -5   9      176.88      166.36      4.11 o 
   6  -5   9       54.03       58.89      2.02 o 
   7  -5   9       42.05       41.65      2.60 o 
   8  -5   9       19.79       18.44      1.34 o 
   9  -5   9        5.42        5.59      1.08 o 
  -7  -4   9       25.64       26.29      1.85 o 
  -6  -4   9      609.61      612.13      7.79 o 
  -5  -4   9       47.09       47.21      1.44 o 
  -4  -4   9       22.34       21.06      0.91 o 
  -3  -4   9      468.64      479.13      4.69 o 
  -2  -4   9       15.25       16.03      0.80 o 
  -1  -4   9      193.26      203.54      2.42 o 
   0  -4   9       36.62       48.20      1.13 o 
   1  -4   9       57.97       56.06      1.29 o 
   2  -4   9       89.92       89.09      1.56 o 
   3  -4   9        2.28        1.61      0.38 o 
   4  -4   9        0.12       -0.01      0.41 o 
   5  -4   9       88.23       86.56      2.14 o 
   6  -4   9       14.23       13.68      1.24 o 
   7  -4   9       45.96       43.46      1.97 o 
   8  -4   9        7.94        8.33      1.16 o 
   9  -4   9        0.16        0.55      0.51 o 
  -8  -3   9       32.77       31.25      3.02 o 
  -7  -3   9       16.24       16.86      1.33 o 
  -6  -3   9        0.12        0.12      0.39 o 
  -5  -3   9        1.72        1.62      0.42 o 
  -4  -3   9       26.47       27.14      0.96 o 
  -3  -3   9        1.21        1.20      0.44 o 
  -2  -3   9        1.08        1.53      0.31 o 
  -1  -3   9       50.60       56.12      1.08 o 
   0  -3   9       14.09       10.03      0.55 o 
   1  -3   9       33.68       39.05      1.00 o 
   2  -3   9       67.91       61.72      1.14 o 
   3  -3   9     1537.09     1469.52     14.15 o 
   4  -3   9      114.28      113.08      1.99 o 
   5  -3   9       83.85       83.07      2.99 o 
   6  -3   9       91.34       86.24      1.63 o 
   7  -3   9        1.90        2.70      0.53 o 
   8  -3   9       31.56       34.76      1.43 o 
  -8  -2   9       32.41       30.26      1.88 o 
  -7  -2   9        8.06        8.12      0.95 o 
  -6  -2   9        8.83        9.15      0.91 o 
  -5  -2   9      431.01      454.65      5.96 o 
  -4  -2   9       79.34       79.24      1.66 o 
  -3  -2   9        7.25        8.02      0.60 o 
  -2  -2   9        5.56        3.73      0.37 o 
  -1  -2   9      140.08      143.29      1.95 o 
   0  -2   9       76.19       73.01      1.13 o 
   1  -2   9      394.53      338.76      3.24 o 
   2  -2   9       20.55       19.47      0.69 o 
   3  -2   9      151.10      139.51      2.02 o 
   4  -2   9        1.27        1.14      0.26 o 
   5  -2   9       32.38       31.37      0.95 o 
   6  -2   9       15.88       13.68      0.67 o 
   7  -2   9       12.55       12.55      0.71 o 
   8  -2   9        1.85        2.87      0.60 o 
  -9  -1   9        2.83        1.46      1.10 o 
  -8  -1   9        2.69        2.01      0.67 o 
  -7  -1   9       23.79       21.44      1.54 o 
  -6  -1   9        2.35        2.79      0.72 o 
  -5  -1   9      363.67      373.67      5.02 o 
  -4  -1   9       30.07       28.84      1.16 o 
  -3  -1   9        2.40        1.53      0.33 o 
  -2  -1   9       22.07       21.03      0.80 o 
  -1  -1   9       24.93       35.15      0.85 o 
   0  -1   9       11.11       11.96      0.41 o 
   1  -1   9      134.44      136.26      1.70 o 
   2  -1   9        3.02        3.75      0.30 o 
   3  -1   9      100.76       88.45      1.98 o 
   4  -1   9       26.52       22.26      0.79 o 
   5  -1   9        0.13        0.80      0.27 o 
   6  -1   9      119.23      106.40      2.42 o 
   7  -1   9        2.75        2.89      0.50 o 
   8  -1   9        0.01        0.44      0.37 o 
  -9   0   9       22.93       24.77      2.56 o 
  -8   0   9       25.88       26.80      1.61 o 
  -7   0   9       21.87       21.55      1.38 o 
  -6   0   9       20.35       21.10      2.40 o 
  -5   0   9       37.28       39.09      1.20 o 
  -4   0   9        5.04        6.73      0.61 o 
  -3   0   9      502.24      546.29      5.07 o 
  -2   0   9      160.06      165.34      2.33 o 
  -1   0   9       59.57       57.90      0.95 o 
   0   0   9       12.03       21.63      0.53 o 
   1   0   9       21.50       22.00      0.69 o 
   2   0   9       33.14       19.33      0.65 o 
   3   0   9      114.07      106.52      1.92 o 
   4   0   9       22.24       19.66      0.81 o 
   5   0   9       92.70       85.43      1.82 o 
   6   0   9      106.47       90.27      2.21 o 
   7   0   9       80.18       76.04      1.92 o 
   8   0   9        2.55        0.87      0.71 o 
  -9   1   9       55.05       51.46      2.22 o 
  -8   1   9       16.35       16.61      1.32 o 
  -7   1   9       32.85       28.89      1.49 o 
  -6   1   9       82.44       81.07      2.46 o 
  -5   1   9       83.95       85.31      1.79 o 
  -4   1   9        1.28        1.77      0.39 o 
  -3   1   9       14.44       17.18      0.74 o 
  -2   1   9      502.85      578.57      5.33 o 
  -1   1   9       17.73       18.79      0.57 o 
   0   1   9      162.82      183.25      2.30 o 
   1   1   9      245.64      223.60      3.00 o 
   2   1   9       38.43       38.46      0.89 o 
   3   1   9        0.46        1.17      0.30 o 
   4   1   9      102.96       85.08      2.05 o 
   5   1   9       20.22       18.41      0.91 o 
   6   1   9       16.31       16.98      1.28 o 
   7   1   9        0.25        1.59      0.51 o 
 -10   2   9       58.50       62.82      3.64 o 
  -9   2   9       96.05       88.20      2.91 o 
  -8   2   9       12.87       11.52      1.12 o 
  -7   2   9       20.49       18.22      1.22 o 
  -6   2   9       60.22       56.42      2.01 o 
  -5   2   9        0.05        0.21      0.31 o 
  -4   2   9       16.28       19.13      0.92 o 
  -3   2   9      163.59      155.69      2.33 o 
  -2   2   9       21.27       27.38      0.74 o 
  -1   2   9      176.28      174.17      2.09 o 
   0   2   9      191.49      180.89      2.38 o 
   1   2   9       20.57       18.98      0.85 o 
   2   2   9        0.05        0.54      0.29 o 
   3   2   9       16.60       15.28      0.85 o 
   4   2   9        5.55        3.91      0.53 o 
   5   2   9        1.37        1.79      0.52 o 
   6   2   9        7.72        8.24      0.88 o 
   7   2   9      122.17      129.31      5.26 o 
 -10   3   9      148.51      137.98      5.37 o 
  -9   3   9        2.50        1.15      1.02 o 
  -8   3   9       31.72       34.24      2.35 o 
  -7   3   9        1.43        0.86      0.48 o 
  -6   3   9        2.67        2.86      0.77 o 
  -5   3   9       15.33       18.21      0.88 o 
  -4   3   9       14.78       13.26      0.91 o 
  -3   3   9       41.18       38.44      1.12 o 
  -2   3   9        3.69        3.53      0.38 o 
  -1   3   9      904.48      865.13      7.26 o 
   0   3   9      139.39      128.86      2.03 o 
   1   3   9      659.69      604.23      6.80 o 
   2   3   9      116.70      102.62      1.79 o 
   3   3   9       14.69       16.44      1.11 o 
   4   3   9        2.04        2.56      0.81 o 
   5   3   9      121.16      131.49      2.93 o 
   6   3   9        5.46        7.58      1.68 o 
 -10   4   9        5.29        4.28      1.35 o 
  -9   4   9       12.30       13.12      1.27 o 
  -8   4   9        1.59        1.19      0.57 o 
  -7   4   9       91.33       90.41      2.79 o 
  -6   4   9       27.48       29.90      2.04 o 
  -5   4   9        0.02        1.07      0.50 o 
  -4   4   9       35.62       33.56      1.25 o 
  -3   4   9        0.14        0.12      0.36 o 
  -2   4   9       19.78       21.33      1.07 o 
  -1   4   9     5208.82     4930.72     44.44 o 
   0   4   9        9.01        9.47      0.67 o 
   1   4   9      181.94      182.13      3.04 o 
   2   4   9        2.01        3.03      0.54 o 
   3   4   9       58.70       61.75      1.87 o 
   4   4   9        0.32        1.12      0.47 o 
   5   4   9      149.31      155.35      3.78 o 
  -9   5   9      185.74      182.75      6.20 o 
  -8   5   9       24.82       22.06      1.47 o 
  -7   5   9       10.48        9.57      1.48 o 
  -6   5   9        1.55        1.31      0.77 o 
  -5   5   9        3.15        4.63      0.76 o 
  -4   5   9      165.73      165.87      3.69 o 
  -3   5   9      813.83      796.05     16.34 o 
  -2   5   9       74.55       69.06      2.07 o 
  -1   5   9      100.03       96.18      2.15 o 
   0   5   9        5.46        5.97      0.84 o 
   1   5   9       10.57        8.44      0.79 o 
   2   5   9        0.30        0.33      0.43 o 
   3   5   9       32.49       30.23      0.97 o 
   4   5   9        0.21        0.94      0.57 o 
   5   5   9        3.15        2.00      1.18 o 
  -9   6   9       62.36       56.75      3.33 o 
  -8   6   9        0.79        0.60      0.87 o 
  -7   6   9        4.07        5.39      1.31 o 
  -6   6   9        3.42        4.16      1.16 o 
  -5   6   9       52.61       53.55      1.98 o 
  -4   6   9       18.26       15.96      1.33 o 
  -3   6   9       45.76       45.86      2.26 o 
  -2   6   9        1.72        2.40      0.70 o 
  -1   6   9       24.81       26.56      1.40 o 
   0   6   9       70.77       73.78      2.38 o 
   1   6   9       40.24       39.43      2.82 o 
   2   6   9        2.09        2.06      0.56 o 
   3   6   9        4.47        2.69      0.48 o 
   4   6   9       11.40       11.60      2.12 o 
  -9   7   9        3.94        2.64      1.25 o 
  -8   7   9        4.65        5.74      1.44 o 
  -7   7   9        0.31        2.08      1.14 o 
  -6   7   9       54.37       57.40      4.60 o 
  -5   7   9        1.84        2.79      0.88 o 
  -4   7   9        0.33        0.91      1.23 o 
  -3   7   9       18.90       14.29      4.14 o 
  -2   7   9        8.37       11.22      1.16 o 
  -1   7   9       26.91       27.05      1.67 o 
   0   7   9      102.89      120.02      3.28 o 
   1   7   9        1.94        2.42      0.89 o 
   2   7   9       22.48       24.78      1.64 o 
  -8   8   9       32.05       36.23      2.99 o 
  -7   8   9       33.35       31.09      2.77 o 
  -6   8   9        5.92        6.77      0.98 o 
  -5   8   9        0.10       -0.12      0.81 o 
  -4   8   9        3.70        4.44      1.15 o 
  -3   8   9        4.86        6.68      1.50 o 
  -2   8   9       62.02       69.02      2.83 o 
  -1   8   9        3.13        2.06      0.96 o 
   0   8   9        0.68        0.89      1.00 o 
   1   8   9       43.95       48.64      2.44 o 
  -6   9   9        2.12        3.39      0.81 o 
  -5   9   9       25.95       31.42      2.31 o 
  -4   9   9        0.29        0.77      1.02 o 
  -3   9   9       13.59       13.79      2.25 o 
  -2   9   9        0.05        1.42      1.05 o 
  -1   9   9        6.03        7.33      1.41 o 
  -1 -10  10        0.93        2.99      1.18 o 
   0 -10  10        6.05       12.39      2.02 o 
   1 -10  10        3.29        4.23      1.14 o 
   2 -10  10        6.05        5.51      1.26 o 
   3 -10  10        0.96        1.55      1.17 o 
   4 -10  10        1.40        2.36      0.90 o 
   5 -10  10        1.81        2.09      1.40 o 
  -2  -9  10       18.25       18.22      1.68 o 
  -1  -9  10       80.51       87.64      2.83 o 
   0  -9  10       22.54       24.02      1.99 o 
   1  -9  10       21.53       22.86      1.48 o 
   2  -9  10        6.14        7.31      0.80 o 
   3  -9  10        9.44        7.21      1.72 o 
   4  -9  10        0.37        1.31      0.60 o 
   5  -9  10      125.36      128.61      3.23 o 
   6  -9  10        2.52        2.62      1.06 o 
   7  -9  10      144.41      156.71      3.14 o 
  -4  -8  10        7.28        6.07      1.27 o 
  -3  -8  10        6.65        4.16      1.54 o 
  -2  -8  10        7.23        8.94      1.57 o 
  -1  -8  10      228.84      248.91      4.81 o 
   0  -8  10       58.86       61.13      2.65 o 
   1  -8  10        7.38        7.35      1.06 o 
   2  -8  10        4.69        2.42      0.51 o 
   3  -8  10        0.68        1.99      0.72 o 
   4  -8  10        0.31        0.49      0.50 o 
   5  -8  10       77.29       78.04      2.31 o 
   6  -8  10        0.04        0.53      0.63 o 
   7  -8  10        0.34        3.12      1.25 o 
  -5  -7  10        7.48       10.51      2.85 o 
  -4  -7  10       10.88       12.45      3.24 o 
  -3  -7  10       98.28      103.65      3.67 o 
  -2  -7  10       49.80       47.34      2.51 o 
  -1  -7  10        0.18        0.16      0.79 o 
   0  -7  10       13.43       15.65      3.35 o 
   1  -7  10       68.95       60.37      1.67 o 
   2  -7  10        3.86        4.14      0.55 o 
   3  -7  10       17.92       18.31      1.19 o 
   4  -7  10        0.19       -0.15      0.36 o 
   5  -7  10      125.11      120.71      2.74 o 
   6  -7  10        1.01        1.24      0.66 o 
   7  -7  10        0.72        1.57      0.88 o 
   8  -7  10        5.91        7.34      2.16 o 
  -6  -6  10       58.23       60.80      2.31 o 
  -5  -6  10       15.87       15.28      1.65 o 
  -4  -6  10       78.32       78.29      2.97 o 
  -3  -6  10       44.70       45.54      2.31 o 
  -2  -6  10        1.36        1.44      0.92 o 
  -1  -6  10       67.82       60.43      1.95 o 
   0  -6  10       65.35       44.46      1.71 o 
   1  -6  10       20.17       11.72      1.04 o 
   2  -6  10        0.64        1.46      0.38 o 
   3  -6  10       75.90       76.31      2.10 o 
   4  -6  10        1.05        0.39      0.34 o 
   5  -6  10       15.07       18.50      0.97 o 
   6  -6  10       19.71       20.48      0.90 o 
   7  -6  10        0.86        1.27      0.61 o 
   8  -6  10        2.23        2.42      0.73 o 
  -7  -5  10       53.50       42.26      3.51 o 
  -6  -5  10       22.84       23.59      1.15 o 
  -5  -5  10      142.40      138.44      2.75 o 
  -4  -5  10        8.61        9.30      1.24 o 
  -3  -5  10       10.72        9.99      1.06 o 
  -2  -5  10       76.30       72.33      2.09 o 
  -1  -5  10       25.46       23.42      1.07 o 
   0  -5  10       26.63       16.52      0.81 o 
   1  -5  10      218.76      184.51      3.45 o 
   2  -5  10        9.31        6.45      0.53 o 
   3  -5  10      314.99      283.53      5.47 o 
   4  -5  10       48.10       46.86      1.48 o 
   5  -5  10      129.24      125.43      3.99 o 
   6  -5  10        5.38        5.52      0.73 o 
   7  -5  10       15.40       15.22      1.09 o 
   8  -5  10        1.74        0.63      0.67 o 
  -7  -4  10       90.86       92.05      3.40 o 
  -6  -4  10       94.50       96.52      2.73 o 
  -5  -4  10        6.12        5.62      0.67 o 
  -4  -4  10       39.38       37.29      1.18 o 
  -3  -4  10        4.46        3.87      0.52 o 
  -2  -4  10        1.52        0.78      0.34 o 
  -1  -4  10        0.68        0.83      0.36 o 
   0  -4  10        5.89        5.64      0.51 o 
   1  -4  10       11.62       11.07      0.81 o 
   2  -4  10      294.58      275.02      4.28 o 
   3  -4  10      349.92      322.35      4.74 o 
   4  -4  10        5.19        5.16      0.53 o 
   5  -4  10      146.96      143.26      3.03 o 
   6  -4  10       33.93       31.75      1.35 o 
   7  -4  10        0.06        0.07      0.55 o 
   8  -4  10        7.03        8.76      2.00 o 
  -8  -3  10       29.54       31.78      3.06 o 
  -7  -3  10       12.38       12.83      1.23 o 
  -6  -3  10        8.58        9.39      0.70 o 
  -5  -3  10       50.18       52.53      1.52 o 
  -4  -3  10        4.56        4.69      0.55 o 
  -3  -3  10       80.65       79.80      1.56 o 
  -2  -3  10       10.12       12.37      0.69 o 
  -1  -3  10       19.38       18.43      0.68 o 
   0  -3  10        0.06        0.84      0.30 o 
   1  -3  10       38.65       36.48      1.04 o 
   2  -3  10      316.14      298.82      5.99 o 
   3  -3  10     3300.36     3143.99     42.23 o 
   4  -3  10      135.38      134.11      2.49 o 
   5  -3  10       40.33       43.60      1.53 o 
   6  -3  10        0.92        1.73      0.69 o 
   7  -3  10       69.26       68.61      1.61 o 
   8  -3  10        6.97        6.50      0.82 o 
  -8  -2  10       11.60       10.77      1.32 o 
  -7  -2  10       19.05       19.94      1.85 o 
  -6  -2  10        0.01        0.32      0.40 o 
  -5  -2  10      219.46      223.51      3.68 o 
  -4  -2  10       53.14       57.82      1.66 o 
  -3  -2  10        3.21        4.38      0.47 o 
  -2  -2  10       24.48       27.71      0.79 o 
  -1  -2  10       56.74       50.56      1.01 o 
   0  -2  10        7.15        7.17      0.64 o 
   1  -2  10      781.01      737.33      6.23 o 
   2  -2  10      226.27      214.74      2.30 o 
   3  -2  10      153.84      142.14      2.14 o 
   4  -2  10      273.01      255.91      4.32 o 
   5  -2  10        0.03        1.16      0.36 o 
   6  -2  10       37.73       34.64      1.12 o 
   7  -2  10       19.75       20.63      0.94 o 
   8  -2  10        3.81        3.91      0.56 o 
  -9  -1  10        0.10        0.94      1.08 o 
  -8  -1  10        8.33        7.30      1.08 o 
  -7  -1  10        8.89        6.87      1.01 o 
  -6  -1  10       43.41       45.49      1.24 o 
  -5  -1  10       93.67       98.79      2.15 o 
  -4  -1  10       47.36       46.88      1.69 o 
  -3  -1  10        0.53        0.94      0.29 o 
  -2  -1  10       32.64       36.15      0.85 o 
  -1  -1  10       28.00       28.88      0.74 o 
   0  -1  10       10.76       12.05      0.50 o 
   1  -1  10       57.11       54.40      1.04 o 
   2  -1  10       22.90       21.01      0.60 o 
   3  -1  10        1.99        1.68      0.38 o 
   4  -1  10       38.63       25.18      0.86 o 
   5  -1  10       16.17       13.08      0.91 o 
   6  -1  10       35.05       32.03      1.22 o 
   7  -1  10        3.70        2.21      0.46 o 
   8  -1  10       24.29       23.60      1.81 o 
  -9   0  10        0.03        1.71      1.19 o 
  -8   0  10       25.73       28.52      2.24 o 
  -7   0  10        0.32        1.64      0.60 o 
  -6   0  10        0.71        1.49      0.53 o 
  -5   0  10        2.35        2.76      0.49 o 
  -4   0  10       42.14       45.81      1.41 o 
  -3   0  10       70.86       74.22      1.53 o 
  -2   0  10      209.11      218.73      2.63 o 
  -1   0  10       56.40       55.43      0.91 o 
   0   0  10        7.31        7.47      0.43 o 
   1   0  10      185.51      179.15      2.36 o 
   2   0  10       44.95       50.61      2.13 o 
   3   0  10        3.64        2.03      0.36 o 
   4   0  10      587.34      483.14      5.85 o 
   5   0  10        1.89        2.32      0.69 o 
   6   0  10       13.00       12.74      1.66 o 
   7   0  10        1.19        1.97      0.57 o 
  -9   1  10       13.89       13.06      1.95 o 
  -8   1  10       68.18       66.73      2.50 o 
  -7   1  10       13.30       15.06      2.36 o 
  -6   1  10       18.96       20.65      1.27 o 
  -5   1  10        9.10       10.47      0.75 o 
  -4   1  10      505.85      528.22      6.65 o 
  -3   1  10      131.32      130.70      2.12 o 
  -2   1  10      192.13      200.13      2.24 o 
  -1   1  10      117.11      125.83      1.49 o 
   0   1  10       15.53       15.80      0.70 o 
   1   1  10       49.52       47.44      1.24 o 
   2   1  10      237.64      177.95      2.74 o 
   3   1  10        0.04        0.26      0.27 o 
   4   1  10       31.38       23.87      1.01 o 
   5   1  10       25.86       26.23      1.49 o 
   6   1  10        0.17        1.03      0.50 o 
   7   1  10       19.82       18.40      1.95 o 
  -9   2  10       18.81       15.37      1.40 o 
  -8   2  10        5.64        4.69      0.84 o 
  -7   2  10        5.08        4.78      1.46 o 
  -6   2  10        8.44        9.46      1.43 o 
  -5   2  10        1.53        1.17      0.39 o 
  -4   2  10      576.72      590.96      7.30 o 
  -3   2  10        0.01        0.52      0.33 o 
  -2   2  10      173.32      178.84      1.99 o 
  -1   2  10      445.75      438.35      4.15 o 
   0   2  10        3.94        2.43      0.42 o 
   1   2  10       55.24       61.89      1.51 o 
   2   2  10       11.20        7.72      0.54 o 
   3   2  10        0.07        0.75      0.33 o 
   4   2  10        0.00        0.87      0.37 o 
   5   2  10        0.82        3.43      1.28 o 
   6   2  10        9.09       10.63      1.04 o 
  -9   3  10       29.91       28.13      1.72 o 
  -8   3  10       17.13       16.72      1.38 o 
  -7   3  10        5.92        4.66      0.83 o 
  -6   3  10        0.41        1.33      0.58 o 
  -5   3  10        2.31        3.61      0.54 o 
  -4   3  10        0.39        0.96      0.61 o 
  -3   3  10        9.95       12.10      0.74 o 
  -2   3  10       36.68       36.00      1.21 o 
  -1   3  10       30.17       31.34      1.13 o 
   0   3  10       39.73       38.09      1.10 o 
   1   3  10        0.99        1.06      0.42 o 
   2   3  10       36.64       36.09      1.16 o 
   3   3  10       17.89       15.90      0.99 o 
   4   3  10        4.13        4.02      0.87 o 
   5   3  10       68.73       73.87      2.40 o 
   6   3  10       31.16       31.77      2.74 o 
  -9   4  10        4.15        2.89      1.14 o 
  -8   4  10        8.02        9.47      1.14 o 
  -7   4  10       27.09       22.95      1.43 o 
  -6   4  10       31.79       31.41      2.31 o 
  -5   4  10        4.73        6.78      0.74 o 
  -4   4  10      286.40      289.58      4.47 o 
  -3   4  10      715.22      707.53      7.70 o 
  -2   4  10      102.42      101.83      2.50 o 
  -1   4  10       51.86       50.84      1.49 o 
   0   4  10        2.26        2.90      0.67 o 
   1   4  10       19.14       18.93      0.99 o 
   2   4  10       90.58       84.85      1.84 o 
   3   4  10        0.01        1.06      0.48 o 
   4   4  10       29.85       30.74      1.69 o 
   5   4  10       29.68       34.77      4.53 o 
  -9   5  10        3.53        3.33      1.29 o 
  -8   5  10        0.96        0.68      0.56 o 
  -7   5  10        9.41       10.65      1.20 o 
  -6   5  10       35.62       35.06      1.86 o 
  -5   5  10      158.20      155.42      3.03 o 
  -4   5  10        2.13        1.60      0.53 o 
  -3   5  10      187.38      182.43      3.18 o 
  -2   5  10        0.12        0.88      0.62 o 
  -1   5  10        0.08        0.46      0.48 o 
   0   5  10       72.01       70.41      2.22 o 
   1   5  10        1.38        1.89      0.51 o 
   2   5  10       20.24       23.05      1.01 o 
   3   5  10        2.92        1.73      0.64 o 
   4   5  10        0.13        0.20      0.68 o 
  -9   6  10        6.12        5.34      1.41 o 
  -8   6  10        1.55        0.35      0.61 o 
  -7   6  10        4.33        4.43      0.95 o 
  -6   6  10        6.08        6.54      1.53 o 
  -5   6  10       16.43       17.01      2.29 o 
  -4   6  10        9.08       11.31      1.23 o 
  -3   6  10       78.13       79.98      3.04 o 
  -2   6  10       10.27        8.73      1.06 o 
  -1   6  10       18.90       19.22      1.39 o 
   0   6  10       30.63       30.07      1.61 o 
   1   6  10        7.76        8.31      1.00 o 
   2   6  10        3.42        2.37      0.75 o 
   3   6  10        1.62        1.50      0.74 o 
  -8   7  10       11.93       11.40      1.95 o 
  -7   7  10        5.21        5.10      1.56 o 
  -6   7  10       19.04       19.56      1.25 o 
  -5   7  10        0.24        2.06      0.80 o 
  -4   7  10        0.85        0.64      0.91 o 
  -3   7  10       15.14       14.10      3.12 o 
  -2   7  10       47.18       48.29      2.56 o 
  -1   7  10        1.27        1.97      0.86 o 
   0   7  10      316.18      331.66      9.09 o 
   1   7  10        2.98        3.89      1.02 o 
   2   7  10        8.40       10.06      1.20 o 
  -7   8  10        6.99        5.91      1.70 o 
  -6   8  10        2.57        4.05      1.62 o 
  -5   8  10       10.69       11.92      1.71 o 
  -4   8  10       31.01       33.88      2.62 o 
  -3   8  10       46.56       47.68      3.33 o 
  -2   8  10       71.49       75.33      3.04 o 
  -1   8  10        1.39        1.41      0.98 o 
   0   8  10        1.00        1.16      1.10 o 
  -6   9  10       30.13       35.00      1.93 o 
  -5   9  10        2.20        3.56      1.33 o 
  -4   9  10        0.96        1.08      1.35 o 
  -3   9  10       13.83       12.50      2.23 o 
  -2   9  10        6.32        5.43      2.24 o 
   0 -10  11        0.41        0.50      1.19 o 
   1 -10  11        1.46        4.03      1.33 o 
   2 -10  11        5.32        8.16      1.87 o 
   3 -10  11        0.07        0.57      0.87 o 
   4 -10  11        0.46        1.36      1.31 o 
   5 -10  11        8.54        8.08      1.33 o 
  -2  -9  11       28.17       28.45      1.91 o 
  -1  -9  11        4.39        3.94      1.00 o 
   0  -9  11       25.89       30.39      2.11 o 
   1  -9  11        1.53        1.98      0.75 o 
   2  -9  11       14.22       15.71      1.81 o 
   3  -9  11       11.09       10.46      1.81 o 
   4  -9  11       23.86       26.71      1.64 o 
   5  -9  11        1.55        3.67      1.14 o 
   6  -9  11      150.38      160.92      4.55 o 
  -4  -8  11       12.49       18.05      2.29 o 
  -3  -8  11       64.65       58.82      2.96 o 
  -2  -8  11       79.79       79.37      3.39 o 
  -1  -8  11        0.00       -0.62      0.88 o 
   0  -8  11        2.35        4.04      1.06 o 
   1  -8  11       12.53       11.96      1.30 o 
   2  -8  11       16.81       16.47      1.41 o 
   3  -8  11       36.21       36.20      2.09 o 
   4  -8  11        0.61        0.98      0.51 o 
   5  -8  11        0.88        1.07      0.46 o 
   6  -8  11       15.07       14.80      1.38 o 
   7  -8  11        6.13        8.82      1.23 o 
  -5  -7  11        0.25        1.46      1.04 o 
  -4  -7  11        0.37        1.32      0.87 o 
  -3  -7  11       37.12       38.39      2.35 o 
  -2  -7  11        3.50        4.66      0.93 o 
  -1  -7  11       22.32       20.82      1.90 o 
   0  -7  11       43.60       35.65      2.23 o 
   1  -7  11       28.50       24.88      1.17 o 
   2  -7  11        0.12        0.56      0.38 o 
   3  -7  11        4.32        5.51      1.16 o 
   4  -7  11       17.35       15.79      1.11 o 
   5  -7  11       28.71       24.83      1.27 o 
   6  -7  11        4.11        4.20      0.61 o 
   7  -7  11       34.93       39.10      2.64 o 
  -6  -6  11        0.52        2.56      0.79 o 
  -5  -6  11        9.80        7.82      1.50 o 
  -4  -6  11       13.58       17.32      1.63 o 
  -3  -6  11        3.16        3.70      1.91 o 
  -2  -6  11       39.84       37.37      1.79 o 
  -1  -6  11       74.10       65.54      2.08 o 
   0  -6  11      143.28      110.45      2.83 o 
   1  -6  11       35.61       33.67      1.49 o 
   2  -6  11       86.28       69.48      1.59 o 
   3  -6  11       38.60       31.16      1.99 o 
   4  -6  11        9.44        9.40      0.86 o 
   5  -6  11        8.68        9.41      0.93 o 
   6  -6  11       48.43       50.88      2.20 o 
   7  -6  11       10.80        8.43      1.18 o 
   8  -6  11       46.10       48.34      2.14 o 
  -6  -5  11      137.04      132.83      2.88 o 
  -5  -5  11       32.62       33.71      2.26 o 
  -4  -5  11       56.61       51.95      2.32 o 
  -3  -5  11        0.21        0.71      0.58 o 
  -2  -5  11        1.91        2.20      0.70 o 
  -1  -5  11       92.42       77.86      2.15 o 
   0  -5  11      521.32      431.27      6.03 o 
   1  -5  11       21.71       14.97      1.03 o 
   2  -5  11      149.82      145.35      2.34 o 
   3  -5  11      191.72      185.10      3.46 o 
   4  -5  11        5.40        6.33      0.67 o 
   5  -5  11       26.20       27.57      1.45 o 
   6  -5  11        8.84        9.73      0.96 o 
   7  -5  11        3.52        4.74      0.77 o 
   8  -5  11        9.26        7.70      0.94 o 
  -7  -4  11       18.46       22.33      1.85 o 
  -6  -4  11        0.72        1.44      0.47 o 
  -5  -4  11       43.39       38.84      1.40 o 
  -4  -4  11        0.42        0.38      0.29 o 
  -3  -4  11        1.58        1.54      0.47 o 
  -2  -4  11        0.67        0.06      0.46 o 
  -1  -4  11       24.26       20.58      1.25 o 
   0  -4  11        0.12       -0.22      0.31 o 
   1  -4  11        1.53        3.80      0.49 o 
   2  -4  11        0.21        0.40      0.30 o 
   3  -4  11      138.32      132.68      2.71 o 
   4  -4  11       18.24       20.41      0.93 o 
   5  -4  11        0.32        0.33      0.38 o 
   6  -4  11      120.82      119.11      3.14 o 
   7  -4  11        0.43        0.54      0.57 o 
   8  -4  11       24.18       26.14      1.44 o 
  -8  -3  11       61.30       52.65      3.78 o 
  -7  -3  11        4.83        6.15      1.11 o 
  -6  -3  11        1.19        1.21      0.43 o 
  -5  -3  11       34.63       31.62      1.23 o 
  -4  -3  11        2.88        2.20      0.55 o 
  -3  -3  11      178.15      180.34      4.83 o 
  -2  -3  11       10.02        9.94      0.72 o 
  -1  -3  11      206.11      205.41      2.70 o 
   0  -3  11       95.81       97.05      1.68 o 
   1  -3  11     2014.71     1900.31     17.40 o 
   2  -3  11       19.02       21.15      0.94 o 
   3  -3  11      192.28      181.01      3.20 o 
   4  -3  11      138.53      133.63      2.41 o 
   5  -3  11       14.85       15.58      1.05 o 
   6  -3  11        4.31        3.94      0.65 o 
   7  -3  11       81.82       91.29      2.57 o 
   8  -3  11        4.78        5.69      0.89 o 
  -8  -2  11        0.34        0.79      1.06 o 
  -7  -2  11       62.44       62.72      2.84 o 
  -6  -2  11        6.22        6.37      0.69 o 
  -5  -2  11      108.67      117.71      2.56 o 
  -4  -2  11        1.55        1.76      0.51 o 
  -3  -2  11        0.43        0.37      0.25 o 
  -2  -2  11       27.23       26.06      0.90 o 
  -1  -2  11      273.28      251.63      3.76 o 
   0  -2  11        2.23        3.31      0.41 o 
   1  -2  11     2460.21     2294.91     17.43 o 
   2  -2  11      278.54      272.70      3.09 o 
   3  -2  11        5.83        5.08      0.54 o 
   4  -2  11      156.04      142.58      3.08 o 
   5  -2  11        1.05        1.57      0.48 o 
   6  -2  11       60.87       53.73      2.24 o 
   7  -2  11       45.34       46.77      1.60 o 
   8  -2  11        2.54        2.54      0.83 o 
  -9  -1  11        0.00        0.64      1.16 o 
  -8  -1  11        1.86        2.45      0.74 o 
  -7  -1  11      446.12      459.85     19.54 o 
  -6  -1  11       15.98       16.82      1.08 o 
  -5  -1  11        6.67        6.69      0.72 o 
  -4  -1  11        0.77        0.66      0.37 o 
  -3  -1  11       25.59       22.38      0.91 o 
  -2  -1  11       44.77       41.01      1.05 o 
  -1  -1  11      535.07      506.25      4.97 o 
   0  -1  11        1.44        1.05      0.27 o 
   1  -1  11       21.97       18.37      0.67 o 
   2  -1  11       26.37       30.29      0.91 o 
   3  -1  11        7.27        7.13      0.65 o 
   4  -1  11        1.53        2.32      0.46 o 
   5  -1  11        2.80        2.93      0.47 o 
   6  -1  11        1.40        1.07      0.56 o 
   7  -1  11        0.03        0.97      0.48 o 
  -9   0  11       24.17       21.02      2.47 o 
  -8   0  11       20.75       20.20      1.59 o 
  -7   0  11       47.15       42.70      2.00 o 
  -6   0  11        0.44        1.19      0.48 o 
  -5   0  11       52.40       57.21      1.78 o 
  -4   0  11       23.29       21.32      1.03 o 
  -3   0  11        8.91        8.76      0.65 o 
  -2   0  11       70.43       67.36      1.21 o 
  -1   0  11      104.52       99.38      1.51 o 
   0   0  11        2.70        4.93      0.40 o 
   1   0  11       12.18       16.16      0.71 o 
   2   0  11      136.55      105.47      1.81 o 
   3   0  11       38.40       35.63      1.42 o 
   4   0  11      172.85      145.02      3.58 o 
   5   0  11       56.86       53.71      1.65 o 
   6   0  11        0.04        0.73      0.45 o 
   7   0  11       10.56       11.38      2.42 o 
  -9   1  11        0.56        0.50      1.02 o 
  -8   1  11       31.21       31.11      2.70 o 
  -7   1  11       23.54       23.46      1.53 o 
  -6   1  11        3.34        5.50      0.58 o 
  -5   1  11       57.01       60.23      1.68 o 
  -4   1  11       29.08       26.31      1.14 o 
  -3   1  11        5.53        6.12      0.81 o 
  -2   1  11        0.34        0.35      0.25 o 
  -1   1  11      130.77      133.52      1.73 o 
   0   1  11       85.68       63.75      1.49 o 
   1   1  11       19.24       16.41      0.82 o 
   2   1  11       34.38       34.11      1.58 o 
   3   1  11        0.06        0.96      0.43 o 
   4   1  11        3.66        2.47      0.46 o 
   5   1  11       37.23       31.69      1.29 o 
   6   1  11       38.09       38.67      2.22 o 
   7   1  11        0.12        0.75      0.71 o 
  -9   2  11       26.81       24.75      2.52 o 
  -8   2  11       33.00       29.49      1.72 o 
  -7   2  11       18.98       20.62      1.43 o 
  -6   2  11       46.62       47.40      1.41 o 
  -5   2  11        1.39        2.25      0.49 o 
  -4   2  11      131.23      141.97      2.76 o 
  -3   2  11       16.90       16.46      0.98 o 
  -2   2  11      197.36      209.33      3.51 o 
  -1   2  11       31.46       30.69      0.97 o 
   0   2  11       62.11       56.27      1.60 o 
   1   2  11       13.09       13.21      0.80 o 
   2   2  11        5.64        4.32      0.66 o 
   3   2  11       19.38       17.13      1.06 o 
   4   2  11       55.77       55.40      2.62 o 
   5   2  11       78.89       81.45      2.26 o 
   6   2  11        0.35        0.34      0.65 o 
  -9   3  11        0.11       -0.62      0.87 o 
  -8   3  11       12.58       11.30      1.23 o 
  -7   3  11        3.82        1.05      0.55 o 
  -6   3  11        3.25        5.08      0.83 o 
  -5   3  11       51.07       53.56      1.62 o 
  -4   3  11       37.13       36.54      1.58 o 
  -3   3  11      368.04      341.18     14.88 o 
  -2   3  11       24.01       22.38      1.61 o 
  -1   3  11      172.92      163.31      3.48 o 
   0   3  11       39.47       32.08      1.18 o 
   1   3  11        8.37        9.26      0.76 o 
   2   3  11        5.31        6.26      0.64 o 
   3   3  11       85.58       84.93      2.21 o 
   4   3  11        5.30        4.09      0.66 o 
   5   3  11      278.46      301.56      7.10 o 
  -9   4  11        5.80        3.54      1.29 o 
  -8   4  11        1.21        0.96      0.62 o 
  -7   4  11        4.92        3.92      0.81 o 
  -6   4  11       26.09       27.59      1.12 o 
  -5   4  11       29.93       27.72      2.83 o 
  -4   4  11       20.67       20.38      1.39 o 
  -3   4  11     1677.24     1636.77     31.35 o 
  -2   4  11       89.42       84.53      2.34 o 
  -1   4  11        3.00        5.48      3.06 o 
   0   4  11       41.72       39.21      1.62 o 
   1   4  11       12.57       12.63      0.90 o 
   2   4  11        0.48        1.02      0.42 o 
   3   4  11      192.20      192.74      3.74 o 
   4   4  11        0.11        0.87      0.56 o 
   5   4  11        1.59        0.54      0.94 o 
  -9   5  11        8.20        7.47      1.60 o 
  -8   5  11       15.19       13.52      1.39 o 
  -7   5  11       35.86       33.04      4.33 o 
  -6   5  11       42.34       43.21      2.02 o 
  -5   5  11       53.55       52.32      2.05 o 
  -4   5  11       43.51       41.84      1.59 o 
  -3   5  11      859.01      809.75     14.42 o 
  -2   5  11       41.32       42.95      1.76 o 
  -1   5  11      185.69      177.42      6.33 o 
   0   5  11       33.51       31.00      1.62 o 
   1   5  11       98.43       95.25      2.66 o 
   2   5  11        0.02        0.69      0.50 o 
   3   5  11        3.09        6.15      0.99 o 
   4   5  11        3.44        2.72      1.29 o 
  -8   6  11        0.57        0.37      0.98 o 
  -7   6  11        1.21        1.37      1.01 o 
  -6   6  11        0.74        1.35      0.52 o 
  -5   6  11       29.05       25.98      1.36 o 
  -4   6  11        0.64        2.00      1.10 o 
  -3   6  11        9.96        9.66      1.10 o 
  -2   6  11        2.23        3.28      0.80 o 
  -1   6  11        0.09        1.00      0.71 o 
   0   6  11       18.10       18.57      1.44 o 
   1   6  11        5.47        5.31      1.64 o 
   2   6  11        5.79        5.48      0.96 o 
   3   6  11        3.52        4.01      1.48 o 
  -8   7  11       24.98       24.23      2.68 o 
  -7   7  11        7.37        5.62      1.19 o 
  -6   7  11        7.89        8.32      1.16 o 
  -5   7  11      106.39      109.61      4.31 o 
  -4   7  11        3.79        4.31      1.31 o 
  -3   7  11       53.42       53.10      2.74 o 
  -2   7  11      318.24      333.62      9.35 o 
  -1   7  11       41.33       38.84      2.58 o 
   0   7  11        4.66        4.55      1.46 o 
   1   7  11        1.14        0.85      0.76 o 
  -7   8  11        2.31        1.89      1.31 o 
  -6   8  11        0.00        0.77      0.87 o 
  -5   8  11       25.89       24.75      2.25 o 
  -4   8  11       65.38       70.04      3.81 o 
  -3   8  11        7.39        9.48      2.04 o 
  -2   8  11       37.74       40.46      2.27 o 
  -1   8  11        2.14        3.51      1.14 o 
   0   8  11        0.14        1.02      1.00 o 
   1 -10  12       17.41       11.64      1.77 o 
   2 -10  12        7.34        8.25      1.10 o 
   3 -10  12       35.52       34.91      2.31 o 
   4 -10  12       84.50       89.55      3.48 o 
  -2  -9  12        0.50        0.05      0.92 o 
  -1  -9  12       32.66       36.09      2.02 o 
   0  -9  12        2.93        5.58      1.22 o 
   1  -9  12        4.73        3.96      1.17 o 
   2  -9  12        9.85       10.98      0.92 o 
   3  -9  12       33.52       34.73      1.84 o 
   4  -9  12      104.34      112.56      3.22 o 
   5  -9  12      480.82      511.26      7.90 o 
   6  -9  12      136.08      149.42      3.93 o 
  -3  -8  12      115.33      125.17      4.37 o 
  -2  -8  12       18.06       19.69      2.68 o 
  -1  -8  12        0.40       -0.05      1.26 o 
   0  -8  12        2.38        3.87      1.08 o 
   1  -8  12        9.93       10.06      1.07 o 
   2  -8  12        0.49        1.18      0.46 o 
   3  -8  12      148.20      147.38      3.55 o 
   4  -8  12        9.44        9.75      1.05 o 
   5  -8  12       20.00       22.22      1.35 o 
   6  -8  12        0.94        1.57      1.00 o 
   7  -8  12        5.64        7.49      1.50 o 
  -4  -7  12       46.03       39.45      3.01 o 
  -3  -7  12       25.21       27.17      2.22 o 
  -2  -7  12       12.29       14.44      1.34 o 
  -1  -7  12        1.02        0.34      1.16 o 
   0  -7  12        0.48        1.01      0.71 o 
   1  -7  12        5.76        6.41      1.28 o 
   2  -7  12       34.85       29.55      1.94 o 
   3  -7  12       44.42       43.11      2.58 o 
   4  -7  12        2.48        3.77      0.70 o 
   5  -7  12        5.79        5.00      0.74 o 
   6  -7  12       24.51       29.37      1.29 o 
   7  -7  12       15.20       15.30      1.49 o 
  -5  -6  12        4.16        3.64      1.29 o 
  -4  -6  12        3.67        4.34      1.22 o 
  -3  -6  12       15.20       16.01      1.67 o 
  -2  -6  12        1.90        1.11      0.71 o 
  -1  -6  12        2.32        2.72      0.84 o 
   0  -6  12      170.94      154.55      3.34 o 
   1  -6  12       27.50       25.05      1.37 o 
   2  -6  12       15.41       15.06      0.80 o 
   3  -6  12      116.92      110.26      2.71 o 
   4  -6  12        9.11        9.98      0.89 o 
   5  -6  12        0.05        0.91      0.42 o 
   6  -6  12       53.96       57.36      2.44 o 
   7  -6  12        9.53       10.60      1.21 o 
  -6  -5  12        9.67       11.75      1.41 o 
  -5  -5  12       35.50       34.77      2.47 o 
  -4  -5  12        0.31        2.22      1.27 o 
  -3  -5  12        1.57        2.01      0.72 o 
  -2  -5  12      208.60      176.47      3.71 o 
  -1  -5  12       26.94       23.23      1.16 o 
   0  -5  12       17.92       17.99      1.14 o 
   1  -5  12       10.12        7.43      0.82 o 
   2  -5  12       23.96       22.02      0.89 o 
   3  -5  12        6.02        5.50      0.69 o 
   4  -5  12      159.38      163.96      3.26 o 
   5  -5  12        0.01        0.79      0.34 o 
   6  -5  12        0.47        0.11      0.82 o 
   7  -5  12        0.60        0.87      0.61 o 
  -7  -4  12        8.95        8.42      1.98 o 
  -6  -4  12        1.33        2.73      0.61 o 
  -5  -4  12       12.65       14.34      1.13 o 
  -4  -4  12       28.53       27.05      2.33 o 
  -3  -4  12        9.63       12.63      1.05 o 
  -2  -4  12        0.02        1.60      0.56 o 
  -1  -4  12       30.19       25.66      1.13 o 
   0  -4  12      109.64      105.31      2.10 o 
   1  -4  12      547.50      502.25      5.77 o 
   2  -4  12        9.91       11.78      0.91 o 
   3  -4  12       75.14       77.67      2.07 o 
   4  -4  12        3.21        2.34      0.45 o 
   5  -4  12       16.40       16.13      1.17 o 
   6  -4  12       16.47       15.93      1.15 o 
   7  -4  12        0.08        0.97      0.69 o 
   8  -4  12        0.13        0.85      0.62 o 
  -8  -3  12       24.61       17.80      2.54 o 
  -7  -3  12       73.39       78.66      3.16 o 
  -6  -3  12       22.64       24.29      1.55 o 
  -5  -3  12        6.37        5.87      0.84 o 
  -4  -3  12        0.11        1.19      0.48 o 
  -3  -3  12        1.62        1.36      0.65 o 
  -2  -3  12       15.05       15.21      1.83 o 
  -1  -3  12       15.36       15.80      0.79 o 
   0  -3  12      220.58      213.73      3.14 o 
   1  -3  12      228.03      218.86      3.11 o 
   2  -3  12       18.12       17.97      0.92 o 
   3  -3  12       12.07       10.32      0.75 o 
   4  -3  12        2.32        1.23      0.47 o 
   5  -3  12        5.05        3.79      0.67 o 
   6  -3  12       23.56       25.54      1.40 o 
   7  -3  12       12.14       14.15      1.20 o 
  -8  -2  12        2.58        1.79      1.25 o 
  -7  -2  12        2.16        1.58      0.64 o 
  -6  -2  12       27.14       27.14      1.20 o 
  -5  -2  12        2.56        2.43      0.57 o 
  -4  -2  12        0.61        0.69      0.44 o 
  -3  -2  12       84.60       89.43      2.16 o 
  -2  -2  12       37.11       36.13      1.15 o 
  -1  -2  12      187.03      179.00      3.16 o 
   0  -2  12      477.74      451.94      5.24 o 
   1  -2  12      732.32      681.66      6.54 o 
   2  -2  12      351.96      329.93      4.52 o 
   3  -2  12      115.70      107.13      2.21 o 
   4  -2  12      148.05      143.71      3.23 o 
   5  -2  12       39.01       36.26      1.57 o 
   6  -2  12        0.71        1.12      0.52 o 
   7  -2  12        8.19       10.04      1.44 o 
  -8  -1  12       15.61       17.63      3.15 o 
  -7  -1  12       17.14       18.17      1.54 o 
  -6  -1  12        1.66        2.81      0.54 o 
  -5  -1  12       16.22       18.29      1.07 o 
  -4  -1  12       35.34       32.38      1.36 o 
  -3  -1  12       58.47       54.71      1.41 o 
  -2  -1  12        3.09        2.52      0.41 o 
  -1  -1  12        0.07        0.47      0.40 o 
   0  -1  12       35.70       32.17      0.90 o 
   1  -1  12       38.82       35.43      0.92 o 
   2  -1  12       19.56       13.16      0.61 o 
   3  -1  12        0.94        2.64      0.55 o 
   4  -1  12       14.63       11.28      0.98 o 
   5  -1  12        2.43        1.63      0.92 o 
   6  -1  12       13.11       16.25      1.26 o 
   7  -1  12       19.79       21.94      1.46 o 
  -9   0  12       28.93       32.07      2.89 o 
  -8   0  12        1.51        2.86      0.85 o 
  -7   0  12        1.54        0.96      0.60 o 
  -6   0  12        0.16        1.38      0.47 o 
  -5   0  12       65.62       64.53      1.94 o 
  -4   0  12       35.15       34.93      1.34 o 
  -3   0  12       17.11       16.78      0.84 o 
  -2   0  12        1.59        2.07      0.38 o 
  -1   0  12      189.25      179.26      2.24 o 
   0   0  12      111.04       98.75      1.78 o 
   1   0  12       50.75       57.76      1.30 o 
   2   0  12      625.14      490.77      5.14 o 
   3   0  12       47.74       44.69      1.69 o 
   4   0  12        0.02        0.69      0.45 o 
   5   0  12       24.73       20.76      1.58 o 
   6   0  12        2.92        2.55      0.64 o 
   7   0  12        1.63        2.35      0.92 o 
  -9   1  12        0.19        0.83      1.10 o 
  -8   1  12       26.84       26.38      5.39 o 
  -7   1  12       28.39       28.07      1.66 o 
  -6   1  12       63.18       61.86      1.69 o 
  -5   1  12       42.11       45.38      1.52 o 
  -4   1  12      136.57      134.75      2.76 o 
  -3   1  12       13.60       15.71      0.84 o 
  -2   1  12        5.76        7.71      1.12 o 
  -1   1  12       82.90       79.35      1.33 o 
   0   1  12       49.32       37.14      1.08 o 
   1   1  12       39.04       32.21      1.12 o 
   2   1  12      335.57      251.10      3.44 o 
   3   1  12       43.88       40.82      1.68 o 
   4   1  12        1.92        3.74      0.77 o 
   5   1  12       19.91       23.87      1.36 o 
   6   1  12       62.89       62.39      2.81 o 
  -9   2  12        1.13        2.06      1.23 o 
  -8   2  12        7.72        9.93      1.22 o 
  -7   2  12        0.04       -0.21      0.47 o 
  -6   2  12      347.88      339.52      4.92 o 
  -5   2  12       53.96       54.43      1.69 o 
  -4   2  12       29.20       31.20      1.44 o 
  -3   2  12       56.58       52.29      1.64 o 
  -2   2  12        2.03        2.10      0.63 o 
  -1   2  12        0.04       -0.21      0.38 o 
   0   2  12      105.49       84.12      1.88 o 
   1   2  12       15.45       16.42      1.04 o 
   2   2  12       14.63       15.98      0.85 o 
   3   2  12       11.84       13.12      1.15 o 
   4   2  12       13.94       15.79      1.08 o 
   5   2  12        0.14        0.81      0.55 o 
   6   2  12        7.93        8.86      1.68 o 
  -9   3  12        2.70        2.62      1.27 o 
  -8   3  12       10.40        7.17      1.86 o 
  -7   3  12        2.42        3.69      0.90 o 
  -6   3  12       28.54       30.08      2.42 o 
  -5   3  12        0.01        0.25      0.42 o 
  -4   3  12       10.71       12.26      0.97 o 
  -3   3  12        0.02       -0.73      0.41 o 
  -2   3  12       33.70       30.34      1.40 o 
  -1   3  12       98.21       93.32      2.04 o 
   0   3  12       72.87       67.19      1.76 o 
   1   3  12        1.28        1.71      0.46 o 
   2   3  12        7.75        7.97      0.69 o 
   3   3  12      168.41      191.93      4.34 o 
   4   3  12       41.31       40.86      1.84 o 
   5   3  12        0.77        0.60      0.87 o 
  -9   4  12       17.94       18.84      2.33 o 
  -8   4  12       15.51       13.91      1.41 o 
  -7   4  12        0.41        0.40      0.57 o 
  -6   4  12       66.47       67.79      1.86 o 
  -5   4  12      241.29      242.00      4.14 o 
  -4   4  12       28.64       31.57      1.41 o 
  -3   4  12      457.25      431.10      6.48 o 
  -2   4  12        9.07        7.62      0.94 o 
  -1   4  12        1.41        2.60      0.70 o 
   0   4  12      114.19      112.64      2.92 o 
   1   4  12       25.83       29.57      1.52 o 
   2   4  12       16.89       19.86      1.11 o 
   3   4  12      303.86      307.19      9.75 o 
   4   4  12       12.34       11.65      1.59 o 
  -9   5  12        2.76        3.64      1.37 o 
  -8   5  12        3.95        3.80      1.00 o 
  -7   5  12       24.39       22.43      1.74 o 
  -6   5  12       50.07       57.02      1.79 o 
  -5   5  12     1300.45     1273.92     20.12 o 
  -4   5  12       27.69       27.08      2.50 o 
  -3   5  12       38.73       36.94      1.98 o 
  -2   5  12       11.95       12.57      1.85 o 
  -1   5  12       35.26       34.14      1.63 o 
   0   5  12       38.85       36.55      1.68 o 
   1   5  12       60.17       54.63      3.51 o 
   2   5  12        1.93        3.77      0.71 o 
   3   5  12       18.40       17.66      3.37 o 
  -8   6  12       27.46       23.91      2.56 o 
  -7   6  12      164.66      162.03      4.59 o 
  -6   6  12        7.30        8.03      0.90 o 
  -5   6  12       32.23       32.27      2.35 o 
  -4   6  12        4.19        4.30      1.46 o 
  -3   6  12        0.08        1.32      0.89 o 
  -2   6  12       12.20       13.04      1.80 o 
  -1   6  12        1.87        1.87      0.85 o 
   0   6  12        0.08        2.87      1.14 o 
   1   6  12        0.41       -0.10      0.67 o 
   2   6  12        0.38        2.10      0.70 o 
  -7   7  12        3.70        5.03      1.70 o 
  -6   7  12        0.00       -0.08      0.83 o 
  -5   7  12       10.61       15.87      2.02 o 
  -4   7  12       31.35       40.80      3.06 o 
  -3   7  12       38.64       34.04      2.16 o 
  -2   7  12       73.99       73.26      2.97 o 
  -1   7  12        0.08        0.75      0.86 o 
   0   7  12        1.19        1.31      1.06 o 
   1   7  12        4.84        4.30      1.16 o 
  -6   8  12       10.03       12.62      1.62 o 
  -5   8  12       37.02       40.38      2.85 o 
  -4   8  12       17.23       21.23      2.62 o 
  -3   8  12        5.49        5.30      1.85 o 
  -2   8  12       32.99       35.32      2.67 o 
  -1   8  12       25.59       28.01      2.14 o 
   2 -10  13        0.13        0.85      0.66 o 
   3 -10  13        0.24        0.58      0.84 o 
  -1  -9  13        0.81        4.39      1.60 o 
   0  -9  13        0.21        0.95      0.94 o 
   1  -9  13        4.66        5.44      0.95 o 
   2  -9  13        0.02        1.50      0.64 o 
   3  -9  13      209.21      231.99      4.98 o 
   4  -9  13      268.48      282.25      5.53 o 
   5  -9  13        1.48        1.56      0.85 o 
  -3  -8  13        6.55        7.85      1.80 o 
  -2  -8  13        6.48        8.04      1.63 o 
  -1  -8  13        2.83        7.13      2.39 o 
   0  -8  13        3.18        3.16      2.56 o 
   1  -8  13       98.25      101.88      2.81 o 
   2  -8  13        4.63        7.00      0.73 o 
   3  -8  13       63.25       64.02      2.34 o 
   4  -8  13       80.46       80.49      3.07 o 
   5  -8  13        6.86        6.96      1.49 o 
   6  -8  13       37.38       38.46      1.81 o 
  -4  -7  13       15.74       18.82      2.48 o 
  -3  -7  13        0.36        1.79      0.85 o 
  -2  -7  13       10.12        7.75      2.00 o 
  -1  -7  13       28.29       27.03      5.10 o 
   0  -7  13        0.02        0.77      0.76 o 
   1  -7  13       74.73       75.63      2.09 o 
   2  -7  13        0.33        1.25      0.42 o 
   3  -7  13        1.75        1.98      1.14 o 
   4  -7  13        8.26        9.56      1.24 o 
   5  -7  13       27.25       30.87      1.47 o 
   6  -7  13       54.04       56.50      2.26 o 
   7  -7  13        5.18        4.51      1.19 o 
  -5  -6  13        2.05        3.18      1.35 o 
  -4  -6  13        2.77        0.64      1.25 o 
  -3  -6  13       84.97       84.55      2.63 o 
  -2  -6  13        9.54        9.60      1.12 o 
  -1  -6  13       10.70       11.59      1.09 o 
   0  -6  13        3.16        1.15      0.56 o 
   1  -6  13       33.14       32.84      1.55 o 
   2  -6  13        0.02        0.42      0.32 o 
   3  -6  13        0.28        0.71      0.79 o 
   4  -6  13        0.19        0.65      0.45 o 
   5  -6  13       61.42       61.50      1.96 o 
   6  -6  13       77.46       76.96      3.42 o 
   7  -6  13       35.80       35.58      4.06 o 
  -6  -5  13        4.31        5.88      1.19 o 
  -5  -5  13        4.63        5.20      1.44 o 
  -4  -5  13       53.36       48.06      3.16 o 
  -3  -5  13       63.42       65.16      2.17 o 
  -2  -5  13      141.06      135.03      3.31 o 
  -1  -5  13       64.43       64.41      2.02 o 
   0  -5  13        5.82        7.13      0.72 o 
   1  -5  13        0.13        0.65      0.39 o 
   2  -5  13        0.03        0.46      0.29 o 
   3  -5  13       13.74       11.92      0.99 o 
   4  -5  13       15.54       15.75      1.07 o 
   5  -5  13        0.04        0.51      0.41 o 
   6  -5  13       43.12       38.61      5.15 o 
   7  -5  13        1.82        0.42      1.74 o 
  -7  -4  13       18.79       16.99      2.60 o 
  -6  -4  13       44.12       43.28      2.21 o 
  -5  -4  13        1.77        1.93      1.16 o 
  -4  -4  13        0.01        0.48      1.04 o 
  -3  -4  13       70.31       61.10      2.38 o 
  -2  -4  13       80.03       75.38      2.17 o 
  -1  -4  13       63.75       52.66      1.58 o 
   0  -4  13      124.29      121.58      2.35 o 
   1  -4  13       31.78       29.66      1.09 o 
   2  -4  13        7.18        6.44      0.75 o 
   3  -4  13       52.76       44.56      1.63 o 
   4  -4  13       54.31       51.53      2.33 o 
   5  -4  13        1.89        2.36      0.63 o 
   6  -4  13       47.35       48.00      1.95 o 
   7  -4  13      148.44      159.42      3.81 o 
  -7  -3  13       15.49       12.61      1.64 o 
  -6  -3  13        0.55        0.66      0.44 o 
  -5  -3  13       38.69       41.25      1.72 o 
  -4  -3  13        1.58        0.19      0.48 o 
  -3  -3  13       77.53       81.01      3.13 o 
  -2  -3  13       11.23       12.93      1.22 o 
  -1  -3  13      300.07      284.47      4.23 o 
   0  -3  13       65.22       65.57      2.12 o 
   1  -3  13      871.97      819.77      8.52 o 
   2  -3  13       93.93       91.87      2.11 o 
   3  -3  13       65.23       64.73      1.76 o 
   4  -3  13       21.93       22.89      1.56 o 
   5  -3  13      135.94      145.17      3.46 o 
   6  -3  13       27.73       30.42      1.62 o 
   7  -3  13      231.22      247.46      5.03 o 
  -8  -2  13        0.10        0.67      1.12 o 
  -7  -2  13       22.29       22.63      1.96 o 
  -6  -2  13       12.78       13.60      1.03 o 
  -5  -2  13        0.00        0.47      0.48 o 
  -4  -2  13        4.36        6.61      0.80 o 
  -3  -2  13       23.01       22.28      1.17 o 
  -2  -2  13        7.31        9.13      0.86 o 
  -1  -2  13     3733.93     3646.01     33.85 o 
   0  -2  13       27.06       27.22      1.02 o 
   1  -2  13       25.97       25.00      0.89 o 
   2  -2  13        0.46        0.50      0.26 o 
   3  -2  13       24.63       26.39      1.35 o 
   4  -2  13        5.64        5.89      1.03 o 
   5  -2  13      133.53      149.58      3.56 o 
   6  -2  13        0.15        1.30      0.54 o 
   7  -2  13        0.55       -0.06      0.58 o 
  -8  -1  13        3.24        2.52      1.37 o 
  -7  -1  13        0.83        1.44      0.72 o 
  -6  -1  13        1.24        2.85      0.57 o 
  -5  -1  13        3.38        2.17      0.67 o 
  -4  -1  13        6.75        6.66      1.00 o 
  -3  -1  13      455.31      458.70      6.24 o 
  -2  -1  13       32.21       33.82      1.30 o 
  -1  -1  13      183.42      178.02      2.52 o 
   0  -1  13       29.30       27.97      0.94 o 
   1  -1  13        9.08       11.38      0.62 o 
   2  -1  13       57.89       54.54      1.28 o 
   3  -1  13        1.37        2.04      0.60 o 
   4  -1  13       26.87       24.85      2.15 o 
   5  -1  13        2.23        1.86      0.61 o 
   6  -1  13       11.43        8.20      1.03 o 
   7  -1  13        0.47        1.08      0.83 o 
  -8   0  13        1.29        1.15      0.78 o 
  -7   0  13       12.17       15.13      1.69 o 
  -6   0  13        0.47        1.35      0.49 o 
  -5   0  13       22.48       24.30      1.19 o 
  -4   0  13       17.69       16.47      1.10 o 
  -3   0  13       10.20        8.25      1.05 o 
  -2   0  13        5.37        5.61      0.90 o 
  -1   0  13        0.42        1.65      0.33 o 
   0   0  13        7.83        3.45      0.49 o 
   1   0  13        0.03        0.32      0.32 o 
   2   0  13        9.65        7.60      0.85 o 
   3   0  13        1.72        1.98      0.56 o 
   4   0  13        6.72        5.36      0.82 o 
   5   0  13        1.36        1.82      0.68 o 
   6   0  13       45.00       50.81      2.22 o 
  -9   1  13        0.04       -0.19      1.04 o 
  -8   1  13        0.03        0.35      1.25 o 
  -7   1  13        5.71        4.37      0.90 o 
  -6   1  13       36.93       35.58      1.63 o 
  -5   1  13        0.17        0.90      0.62 o 
  -4   1  13       18.00       16.43      1.06 o 
  -3   1  13      154.21      160.67      3.21 o 
  -2   1  13        7.38        4.66      1.08 o 
  -1   1  13        1.00        1.14      0.39 o 
   0   1  13      304.10      239.40      3.52 o 
   1   1  13       55.39       48.95      1.41 o 
   2   1  13       17.24       12.97      0.75 o 
   3   1  13       72.29       62.73      2.18 o 
   4   1  13        0.66        2.44      0.69 o 
   5   1  13        3.97        2.70      1.25 o 
   6   1  13       60.79       55.94      3.45 o 
  -9   2  13        6.75        3.97      1.44 o 
  -8   2  13       37.69       35.87      2.04 o 
  -7   2  13        1.05        1.83      0.71 o 
  -6   2  13        8.56        9.07      0.84 o 
  -5   2  13        1.22        0.92      0.51 o 
  -4   2  13        2.51        3.50      0.66 o 
  -3   2  13        5.22        4.40      1.56 o 
  -2   2  13      229.78      208.55      3.84 o 
  -1   2  13        2.52        3.23      0.57 o 
   0   2  13        8.10        6.24      0.68 o 
   1   2  13       30.77       25.86      1.09 o 
   2   2  13        6.11        4.91      0.56 o 
   3   2  13       52.07       59.03      2.24 o 
   4   2  13        2.12        2.44      1.12 o 
   5   2  13        3.57        2.77      0.87 o 
  -9   3  13        0.06        1.54      1.16 o 
  -8   3  13       19.28       19.43      1.68 o 
  -7   3  13        6.73        8.46      1.16 o 
  -6   3  13        8.55       10.17      0.89 o 
  -5   3  13      208.03      204.10      3.76 o 
  -4   3  13       38.89       38.03      2.58 o 
  -3   3  13        2.81        2.08      0.80 o 
  -2   3  13       39.23       39.38      1.63 o 
  -1   3  13        6.96        6.02      1.31 o 
   0   3  13        5.10        6.72      0.73 o 
   1   3  13       27.62       26.95      1.17 o 
   2   3  13        2.59        2.77      0.51 o 
   3   3  13       55.09       64.23      2.47 o 
   4   3  13       13.98       18.58      1.85 o 
  -8   4  13        2.46        2.65      0.88 o 
  -7   4  13       16.06       17.59      2.21 o 
  -6   4  13       30.13       29.78      1.34 o 
  -5   4  13      117.63      118.27      2.80 o 
  -4   4  13       16.11       14.49      1.95 o 
  -3   4  13        6.03        5.36      1.01 o 
  -2   4  13        0.00        0.74      0.57 o 
  -1   4  13        1.21        0.92      0.64 o 
   0   4  13       56.93       52.56      1.95 o 
   1   4  13       12.68       10.88      0.93 o 
   2   4  13       20.84       20.55      1.05 o 
   3   4  13       49.72       54.37      3.35 o 
   4   4  13        6.20        4.08      1.46 o 
  -8   5  13       26.36       23.58      2.60 o 
  -7   5  13       90.43       87.62      3.25 o 
  -6   5  13        0.69        2.09      0.68 o 
  -5   5  13      417.97      405.19      9.90 o 
  -4   5  13        8.41       10.56      1.85 o 
  -3   5  13      142.93      159.73      3.63 o 
  -2   5  13       23.48       23.16      1.54 o 
  -1   5  13       26.48       22.80      1.48 o 
   0   5  13        0.43        2.12      0.93 o 
   1   5  13        0.79        2.75      1.38 o 
   2   5  13        1.03        1.71      0.67 o 
   3   5  13       53.07       54.86      3.97 o 
  -8   6  13        3.15        4.91      1.54 o 
  -7   6  13        0.00        0.81      0.79 o 
  -6   6  13       14.27       18.76      1.40 o 
  -5   6  13        4.36        4.14      1.33 o 
  -4   6  13       25.70       29.88      2.60 o 
  -3   6  13        9.58        8.15      1.30 o 
  -2   6  13        0.38        0.97      0.78 o 
  -1   6  13        0.35        2.08      1.21 o 
   0   6  13        2.97        3.66      1.14 o 
   1   6  13       51.94       57.12      2.99 o 
  -7   7  13       32.69       34.85      3.12 o 
  -6   7  13        0.69        2.35      1.08 o 
  -5   7  13       30.45       30.78      2.54 o 
  -4   7  13       65.50       73.53      4.12 o 
  -3   7  13       19.04       22.88      1.93 o 
  -2   7  13       19.47       17.30      1.73 o 
  -1   7  13        3.05        4.72      1.56 o 
   0   7  13       11.06       11.31      1.73 o 
  -4   8  13      231.16      246.38      8.19 o 
  -3   8  13        4.58        6.50      1.37 o 
  -1  -9  14        0.19        3.58      1.52 o 
   0  -9  14        0.04        1.73      1.19 o 
   1  -9  14       19.27       21.38      3.66 o 
   2  -9  14      253.91      268.00      6.52 o 
   3  -9  14      331.60      353.16      7.64 o 
   4  -9  14        1.05        0.65      0.82 o 
  -3  -8  14        0.02        0.48      1.44 o 
  -2  -8  14        0.12        1.63      1.16 o 
  -1  -8  14        5.39        7.88      2.52 o 
   0  -8  14       31.39       36.91      2.52 o 
   1  -8  14       11.62       12.10      1.17 o 
   2  -8  14      114.32      114.48      2.38 o 
   3  -8  14      105.51      106.32      3.09 o 
   4  -8  14       49.81       51.99      2.11 o 
   5  -8  14        7.09        7.38      0.95 o 
  -4  -7  14        5.59        4.85      1.66 o 
  -3  -7  14        1.90        0.41      0.80 o 
  -2  -7  14       19.45       20.66      1.57 o 
  -1  -7  14        0.17        3.18      1.73 o 
   0  -7  14        0.55        1.57      2.29 o 
   1  -7  14        0.74        1.76      0.63 o 
   2  -7  14       22.28       20.52      1.58 o 
   3  -7  14        4.08        4.09      0.74 o 
   4  -7  14        1.90        3.98      1.30 o 
   5  -7  14        0.34        0.65      0.47 o 
   6  -7  14       27.88       32.53      2.94 o 
  -5  -6  14        1.66        4.49      1.46 o 
  -4  -6  14        1.13        0.58      1.21 o 
  -3  -6  14       11.75       12.04      1.29 o 
  -2  -6  14       21.98       18.44      1.43 o 
  -1  -6  14        1.02        2.50      0.87 o 
   0  -6  14       13.05       11.11      1.64 o 
   1  -6  14      155.62      147.27      3.50 o 
   2  -6  14        0.00        1.01      0.37 o 
   3  -6  14        2.98        3.17      0.66 o 
   4  -6  14      205.17      222.04      4.33 o 
   5  -6  14       32.70       33.85      1.53 o 
   6  -6  14        3.91        4.35      0.99 o 
  -6  -5  14       13.60       12.66      1.66 o 
  -5  -5  14        2.40        1.96      1.33 o 
  -4  -5  14       43.22       36.54      2.87 o 
  -3  -5  14       10.03       10.60      1.15 o 
  -2  -5  14       92.25       89.94      3.64 o 
  -1  -5  14       16.90       18.45      1.39 o 
   0  -5  14       22.29       20.58      1.07 o 
   1  -5  14        3.62        3.38      0.63 o 
   2  -5  14      147.88      150.10      3.09 o 
   3  -5  14        0.92        0.96      0.42 o 
   4  -5  14       51.20       45.57      1.74 o 
   5  -5  14        4.81        5.05      0.71 o 
   6  -5  14        1.46        2.64      0.76 o 
   7  -5  14        7.43        8.34      1.37 o 
  -6  -4  14        2.10        3.14      1.04 o 
  -5  -4  14        0.56        1.08      1.12 o 
  -4  -4  14      103.33      100.86      4.47 o 
  -3  -4  14       11.82        9.40      1.27 o 
  -2  -4  14       11.85       12.62      1.10 o 
  -1  -4  14      378.32      369.85      4.98 o 
   0  -4  14        0.03        0.38      0.38 o 
   1  -4  14      137.87      137.38      2.50 o 
   2  -4  14       48.03       50.13      1.79 o 
   3  -4  14       14.93       13.75      1.73 o 
   4  -4  14       20.96       19.26      1.50 o 
   5  -4  14        2.57        2.96      1.21 o 
   6  -4  14        0.02        1.59      0.61 o 
   7  -4  14        1.42        1.35      0.77 o 
  -7  -3  14        0.07        1.68      0.90 o 
  -6  -3  14        3.73        3.71      1.02 o 
  -5  -3  14        3.99        4.91      1.29 o 
  -4  -3  14        0.40        1.39      1.14 o 
  -3  -3  14        2.83        4.03      0.97 o 
  -2  -3  14      145.24      140.21      8.33 o 
  -1  -3  14        2.49        3.56      0.59 o 
   0  -3  14        6.78        8.89      0.73 o 
   1  -3  14       31.53       29.39      1.09 o 
   2  -3  14      145.70      140.04      3.56 o 
   3  -3  14        2.30        1.77      0.50 o 
   4  -3  14       21.72       20.38      1.68 o 
   5  -3  14       90.86       97.60      2.87 o 
   6  -3  14        0.16        1.61      0.59 o 
   7  -3  14       12.39       14.89      1.73 o 
  -7  -2  14       14.74       16.15      1.68 o 
  -6  -2  14        0.54        2.10      0.60 o 
  -5  -2  14        0.15        0.02      0.47 o 
  -4  -2  14       63.04       57.67      3.22 o 
  -3  -2  14      594.79      588.32     14.55 o 
  -2  -2  14      113.52      112.60      2.58 o 
  -1  -2  14        6.47        9.04      1.02 o 
   0  -2  14       21.60       22.64      1.15 o 
   1  -2  14       49.21       48.73      1.26 o 
   2  -2  14       36.46       38.34      1.07 o 
   3  -2  14        1.12        1.74      0.59 o 
   4  -2  14        7.99        7.05      1.14 o 
   5  -2  14       25.63       25.18      1.97 o 
   6  -2  14        6.84        6.84      1.60 o 
  -8  -1  14        3.11        3.68      1.62 o 
  -7  -1  14        0.02        0.66      1.21 o 
  -6  -1  14       14.87       17.23      1.14 o 
  -5  -1  14      159.48      159.41      3.28 o 
  -4  -1  14        8.89        6.25      0.99 o 
  -3  -1  14      421.89      414.88      7.24 o 
  -2  -1  14      227.23      213.96      4.49 o 
  -1  -1  14       15.59       14.84      1.12 o 
   0  -1  14      272.21      247.08      3.86 o 
   1  -1  14       18.24       14.96      0.82 o 
   2  -1  14       86.23       79.72      1.62 o 
   3  -1  14        4.46        6.11      0.87 o 
   4  -1  14        0.60        1.09      0.75 o 
   5  -1  14       51.27       55.24      2.85 o 
   6  -1  14        0.20        1.56      0.59 o 
  -8   0  14        0.00        0.17      1.00 o 
  -7   0  14        1.27        1.92      0.77 o 
  -6   0  14       27.48       29.29      1.34 o 
  -5   0  14       76.78       74.57      2.15 o 
  -4   0  14        1.21        0.94      0.66 o 
  -3   0  14       18.09       19.89      2.24 o 
  -2   0  14        2.61        2.83      0.78 o 
  -1   0  14        3.04        4.15      0.58 o 
   0   0  14       65.33       53.15      1.25 o 
   1   0  14       40.58       35.02      1.11 o 
   2   0  14       31.01       23.53      0.90 o 
   3   0  14       15.54       12.53      1.13 o 
   4   0  14       24.76       30.02      1.70 o 
   5   0  14        0.79        1.03      0.61 o 
   6   0  14      114.90      124.69      5.28 o 
  -8   1  14        5.37        3.79      1.73 o 
  -7   1  14       28.01       25.63      3.13 o 
  -6   1  14        4.46        4.33      0.71 o 
  -5   1  14        2.23        2.07      0.55 o 
  -4   1  14        2.18        3.14      1.31 o 
  -3   1  14        1.70        3.94      1.18 o 
  -2   1  14       72.09       67.17      2.36 o 
  -1   1  14        5.38        3.16      0.72 o 
   0   1  14      632.67      543.38      6.48 o 
   1   1  14       17.20       15.50      0.85 o 
   2   1  14       15.53       15.28      0.80 o 
   3   1  14       32.92       35.46      1.74 o 
   4   1  14       23.92       23.13      1.88 o 
   5   1  14        1.08        1.59      2.09 o 
  -8   2  14       36.05       30.99      2.06 o 
  -7   2  14       33.08       26.73      2.07 o 
  -6   2  14       10.44       10.70      0.95 o 
  -5   2  14        3.88        4.09      0.71 o 
  -4   2  14        0.49        0.81      0.61 o 
  -3   2  14       20.51       21.18      1.55 o 
  -2   2  14       36.52       34.20      1.74 o 
  -1   2  14        2.12        1.58      0.61 o 
   0   2  14       11.34        7.44      0.74 o 
   1   2  14        7.01        6.37      0.70 o 
   2   2  14       55.94       59.47      1.53 o 
   3   2  14        0.04        0.95      0.64 o 
   4   2  14       11.85        9.49      1.42 o 
   5   2  14        6.33        9.88      1.85 o 
  -8   3  14       85.90       79.62      4.35 o 
  -7   3  14        3.62        4.45      1.25 o 
  -6   3  14       53.49       55.51      1.95 o 
  -5   3  14        0.59        1.04      0.69 o 
  -4   3  14        0.05        1.93      1.06 o 
  -3   3  14       59.49       57.91      3.78 o 
  -2   3  14       29.54       31.20      1.54 o 
  -1   3  14       18.88       21.27      1.71 o 
   0   3  14       22.15       21.85      1.28 o 
   1   3  14      150.04      162.90      3.04 o 
   2   3  14        6.82        8.98      0.75 o 
   3   3  14       52.87       54.23      2.76 o 
   4   3  14       34.13       33.90      2.37 o 
  -8   4  14        0.45        0.71      1.04 o 
  -7   4  14       47.55       42.53      2.27 o 
  -6   4  14       11.69       10.92      1.01 o 
  -5   4  14      307.79      280.76      7.72 o 
  -4   4  14        2.93        6.51      1.62 o 
  -3   4  14        0.56        1.77      1.10 o 
  -2   4  14       54.88       54.00      2.33 o 
  -1   4  14       25.80       24.31      1.78 o 
   0   4  14        0.01        0.81      0.88 o 
   1   4  14      551.77      586.86     12.45 o 
   2   4  14        0.00        0.84      0.50 o 
   3   4  14       24.17       27.69      2.23 o 
  -8   5  14       40.14       40.92      3.20 o 
  -7   5  14      667.96      642.32     11.43 o 
  -6   5  14       89.99       89.46      3.68 o 
  -5   5  14       31.28       28.09      2.33 o 
  -4   5  14        1.83        2.95      1.31 o 
  -3   5  14        0.02        2.24      1.62 o 
  -2   5  14       19.25       22.50      1.59 o 
  -1   5  14      132.27      123.02      4.01 o 
   0   5  14       22.35       23.37      2.02 o 
   1   5  14       26.28       25.08      1.91 o 
   2   5  14       24.96       29.43      1.46 o 
  -6   6  14        2.69        5.16      1.33 o 
  -5   6  14       42.33       38.83      2.81 o 
  -4   6  14       27.02       28.26      2.81 o 
  -3   6  14       26.49       29.93      2.04 o 
  -2   6  14        5.42        4.64      1.40 o 
  -1   6  14        0.31        1.60      1.14 o 
   0   6  14        0.29        1.00      0.87 o 
   1   6  14        4.83        5.64      1.23 o 
  -6   7  14        1.04        1.56      1.06 o 
  -5   7  14        0.31        3.91      1.41 o 
  -4   7  14        0.67        0.33      1.33 o 
  -3   7  14        2.32        3.11      1.12 o 
  -2   7  14        0.67        1.25      1.10 o 
  -1   7  14        0.02        1.91      1.16 o 
   0  -9  15       24.12       25.29      2.54 o 
   1  -9  15      160.15      172.46      4.53 o 
   2  -9  15       27.94       31.04      1.48 o 
   3  -9  15       59.19       56.66      3.07 o 
  -2  -8  15        7.64        9.08      1.77 o 
  -1  -8  15       46.89       49.16      4.31 o 
   0  -8  15        5.64        6.73      1.26 o 
   1  -8  15      388.46      414.30      8.32 o 
   2  -8  15      215.59      218.14      3.50 o 
   3  -8  15        3.14        1.88      0.99 o 
   4  -8  15       91.93      100.12      3.01 o 
   5  -8  15        0.01        0.27      0.61 o 
  -3  -7  15        0.71        1.14      0.93 o 
  -2  -7  15        2.65        2.17      0.95 o 
  -1  -7  15      139.79      150.50      7.24 o 
   0  -7  15        5.46        6.17      1.21 o 
   1  -7  15        0.65        1.88      0.61 o 
   2  -7  15        2.89        4.42      0.93 o 
   3  -7  15       14.30       15.27      1.28 o 
   4  -7  15       12.57       11.50      1.16 o 
   5  -7  15        1.33        2.16      0.87 o 
  -4  -6  15        6.30       10.52      2.08 o 
  -3  -6  15        4.80        3.49      2.22 o 
  -2  -6  15       25.90       24.24      1.64 o 
  -1  -6  15       16.28       17.19      3.05 o 
   0  -6  15        0.12        1.74      1.33 o 
   1  -6  15       10.86       10.61      1.10 o 
   2  -6  15       28.53       32.09      1.09 o 
   3  -6  15       78.38       84.17      2.60 o 
   4  -6  15       37.08       37.64      2.14 o 
   5  -6  15        4.68        4.20      0.75 o 
   6  -6  15        2.46        4.22      1.25 o 
  -5  -5  15       29.08       28.53      2.47 o 
  -4  -5  15        0.80        1.58      1.31 o 
  -3  -5  15       42.08       39.87      2.50 o 
  -2  -5  15        6.16        7.00      1.02 o 
  -1  -5  15       13.90       15.60      3.79 o 
   0  -5  15        1.38        2.15      1.22 o 
   1  -5  15        0.57        1.34      0.48 o 
   2  -5  15       42.98       43.03      1.83 o 
   3  -5  15       30.05       27.29      1.44 o 
   4  -5  15       13.98       10.23      1.31 o 
   5  -5  15        2.61        1.16      0.74 o 
   6  -5  15       24.49       20.73      2.12 o 
  -6  -4  15       32.41       37.29      2.47 o 
  -5  -4  15       39.34       33.25      2.62 o 
  -4  -4  15       95.91       95.12      4.47 o 
  -3  -4  15        3.87        4.69      1.10 o 
  -2  -4  15       89.08       84.95      2.44 o 
  -1  -4  15        2.39        3.49      0.95 o 
   0  -4  15       63.60       67.48      1.79 o 
   1  -4  15        0.03        0.82      0.38 o 
   2  -4  15        7.16        6.17      0.83 o 
   3  -4  15        0.16        1.09      0.45 o 
   4  -4  15      109.10      104.09      2.50 o 
   5  -4  15       54.72       57.60      2.28 o 
   6  -4  15        4.25        4.80      0.87 o 
  -6  -3  15        0.39        2.25      1.12 o 
  -5  -3  15       36.75       29.51      2.48 o 
  -4  -3  15       11.28       12.29      2.00 o 
  -3  -3  15      167.09      158.56      4.06 o 
  -2  -3  15       58.20       55.23      2.27 o 
  -1  -3  15       50.79       48.28      1.76 o 
   0  -3  15        1.83        1.71      0.45 o 
   1  -3  15        4.53        6.05      0.81 o 
   2  -3  15        5.80        4.79      0.71 o 
   3  -3  15       20.19       18.95      1.13 o 
   4  -3  15       46.64       50.74      2.61 o 
   5  -3  15      266.02      285.19      9.26 o 
   6  -3  15       28.21       33.40      1.89 o 
  -7  -2  15        0.97        1.82      0.94 o 
  -6  -2  15       18.91       19.53      2.00 o 
  -5  -2  15       87.59       89.38      4.08 o 
  -4  -2  15       61.15       56.81      3.29 o 
  -3  -2  15      670.36      661.38     10.30 o 
  -2  -2  15      109.30      109.18      3.17 o 
  -1  -2  15       81.31       72.96      2.55 o 
   0  -2  15       24.66       25.13      1.07 o 
   1  -2  15       32.46       32.91      1.37 o 
   2  -2  15       22.01       22.55      1.19 o 
   3  -2  15      151.41      163.31      4.29 o 
   4  -2  15       16.10       18.64      2.07 o 
   5  -2  15       10.30       12.98      1.29 o 
   6  -2  15       57.93       62.49      3.47 o 
  -8  -1  15       14.57       13.10      2.41 o 
  -7  -1  15       35.00       35.98      2.18 o 
  -6  -1  15       15.83       15.56      1.18 o 
  -5  -1  15        0.74        2.39      1.16 o 
  -4  -1  15       96.95       95.78      4.20 o 
  -3  -1  15      807.72      787.93     11.76 o 
  -2  -1  15       44.84       44.28      1.96 o 
  -1  -1  15      104.08      101.88      4.70 o 
   0  -1  15      166.27      162.20      2.57 o 
   1  -1  15       12.55       12.52      0.75 o 
   2  -1  15       28.69       26.35      0.89 o 
   3  -1  15        1.46        2.49      0.86 o 
   4  -1  15       20.59       21.53      2.31 o 
   5  -1  15       24.65       25.24      1.66 o 
   6  -1  15      103.65      105.56      4.74 o 
  -8   0  15        7.86        6.24      1.79 o 
  -7   0  15        0.09        1.45      0.50 o 
  -6   0  15        2.68        3.91      1.26 o 
  -5   0  15       16.56       20.71      2.73 o 
  -4   0  15       12.24       11.00      1.79 o 
  -3   0  15        7.86       10.20      1.21 o 
  -2   0  15        0.72        1.65      0.73 o 
  -1   0  15       18.76       19.22      1.38 o 
   0   0  15       64.07       52.64      1.40 o 
   1   0  15       25.64       27.54      1.11 o 
   2   0  15        6.22        7.88      0.93 o 
   3   0  15        0.03       -0.02      0.51 o 
   4   0  15        4.86        5.59      0.96 o 
   5   0  15       17.74       22.56      1.69 o 
  -8   1  15       11.33        9.90      2.06 o 
  -7   1  15        6.57        8.80      0.77 o 
  -6   1  15       19.60       19.08      1.90 o 
  -5   1  15      100.61       95.19      3.04 o 
  -4   1  15        2.30        3.33      1.16 o 
  -3   1  15       30.90       27.37      1.63 o 
  -2   1  15      422.34      380.32      6.80 o 
  -1   1  15        0.14        1.52      0.80 o 
   0   1  15        1.78        2.24      0.44 o 
   1   1  15        0.19        0.42      0.38 o 
   2   1  15        0.00        0.42      0.44 o 
   3   1  15       25.50       23.50      1.63 o 
   4   1  15      424.41      440.31      7.72 o 
   5   1  15        9.49        9.98      1.81 o 
  -8   2  15       54.46       51.80      3.62 o 
  -7   2  15        0.04        0.48      0.51 o 
  -6   2  15        0.01        0.85      0.53 o 
  -5   2  15        3.58        2.39      1.21 o 
  -4   2  15      106.60       95.05      4.20 o 
  -3   2  15        1.43        0.49      0.70 o 
  -2   2  15      182.88      163.29      4.01 o 
  -1   2  15       20.40       19.20      1.61 o 
   0   2  15        0.79        2.12      0.75 o 
   1   2  15        5.86        9.13      0.83 o 
   2   2  15       25.38       26.26      1.07 o 
   3   2  15        1.34        1.49      0.89 o 
   4   2  15       44.06       40.37      3.69 o 
  -8   3  15        0.76        1.70      1.27 o 
  -7   3  15       46.74       43.22      1.42 o 
  -6   3  15        5.82        4.56      0.82 o 
  -5   3  15        0.69        1.35      1.23 o 
  -4   3  15       99.55       96.30      4.31 o 
  -3   3  15        0.94        0.70      0.82 o 
  -2   3  15        1.02        1.83      1.32 o 
  -1   3  15        1.51        0.95      0.78 o 
   0   3  15        5.96        4.86      1.07 o 
   1   3  15        3.16        3.20      0.94 o 
   2   3  15       20.47       17.68      0.98 o 
   3   3  15        0.00        0.38      0.74 o 
  -8   4  15        5.99        6.78      1.83 o 
  -7   4  15       18.87       20.16      1.05 o 
  -6   4  15        1.37        2.95      1.16 o 
  -5   4  15       48.00       44.40      2.93 o 
  -4   4  15       11.31       11.37      1.95 o 
  -3   4  15        5.69        6.52      1.20 o 
  -2   4  15       88.38       87.96      2.69 o 
  -1   4  15        7.44        9.49      1.43 o 
   0   4  15       36.96       36.08      2.06 o 
   1   4  15        0.31        1.73      0.81 o 
   2   4  15        8.61        6.60      0.72 o 
  -6   5  15       12.63       12.41      1.73 o 
  -5   5  15       17.95       22.11      2.33 o 
  -4   5  15       28.56       28.63      2.83 o 
  -3   5  15        1.00        2.41      1.05 o 
  -2   5  15        2.21        3.11      1.06 o 
  -1   5  15       46.59       46.83      3.02 o 
   0   5  15        1.82        2.37      1.10 o 
   1   5  15        1.51        1.79      0.92 o 
  -6   6  15        6.34        6.40      1.43 o 
  -5   6  15       55.98       60.49      3.51 o 
  -4   6  15        8.35       11.90      2.14 o 
  -3   6  15        0.01        0.88      0.97 o 
  -2   6  15        0.32        0.62      1.54 o 
  -1   6  15       17.48       20.15      2.29 o 
   0   6  15        0.05        1.12      0.81 o 
  -4   7  15        8.31        9.32      2.06 o 
  -1  -8  16       86.95       91.21      5.93 o 
   0  -8  16      302.22      308.81     12.75 o 
   1  -8  16       96.91      104.92      2.91 o 
   2  -8  16       13.30       13.17      1.37 o 
   3  -8  16        7.18        7.05      1.28 o 
   4  -8  16       27.78       30.96      3.49 o 
  -3  -7  16       17.65       23.90      2.11 o 
  -2  -7  16        5.54        5.37      1.31 o 
  -1  -7  16       10.01       11.21      2.47 o 
   0  -7  16       61.38       64.04      3.20 o 
   1  -7  16        1.07        1.37      1.25 o 
   2  -7  16       11.13       14.10      1.25 o 
   3  -7  16        1.04        1.64      1.14 o 
   4  -7  16        4.47        8.13      1.06 o 
   5  -7  16       11.87       10.92      1.28 o 
  -4  -6  16        6.29        6.30      1.75 o 
  -3  -6  16        1.19        1.79      1.00 o 
  -2  -6  16        0.85        1.75      0.87 o 
  -1  -6  16       11.27       16.56      4.36 o 
   0  -6  16        6.51        7.23      1.76 o 
   1  -6  16        7.76        9.07      1.63 o 
   2  -6  16      113.52      130.73      2.31 o 
   3  -6  16        1.76        1.87      1.03 o 
   4  -6  16        9.40       10.72      1.60 o 
   5  -6  16       12.59       14.91      1.36 o 
  -5  -5  16       26.67       28.86      2.85 o 
  -4  -5  16       48.39       41.65      3.20 o 
  -3  -5  16        6.86        6.95      2.17 o 
  -2  -5  16        3.68        3.75      1.60 o 
  -1  -5  16       20.67       24.62      1.72 o 
   0  -5  16       15.07       15.96      1.23 o 
   1  -5  16       10.93       11.50      1.13 o 
   2  -5  16      151.83      151.86      6.08 o 
   3  -5  16       50.12       50.36      2.14 o 
   4  -5  16       22.44       18.93      1.33 o 
   5  -5  16        0.49        1.72      0.77 o 
  -6  -4  16       68.39       70.52      3.51 o 
  -5  -4  16       12.77        9.30      1.93 o 
  -4  -4  16        3.58        4.16      1.66 o 
  -3  -4  16       15.17       14.58      2.73 o 
  -2  -4  16        4.45        6.81      1.21 o 
  -1  -4  16        1.53        4.93      1.44 o 
   0  -4  16       78.73       80.19      2.33 o 
   1  -4  16        0.58        1.20      0.41 o 
   2  -4  16        0.67        0.74      0.48 o 
   3  -4  16        1.49        1.17      0.65 o 
   4  -4  16       11.69       14.84      1.55 o 
   5  -4  16        2.45        2.73      0.81 o 
   6  -4  16        3.07        3.06      1.19 o 
  -6  -3  16       14.37       20.73      2.12 o 
  -5  -3  16        0.15        0.42      1.18 o 
  -4  -3  16        0.05       -0.02      1.14 o 
  -3  -3  16       34.69       34.01      2.00 o 
  -2  -3  16       16.94       15.24      1.51 o 
  -1  -3  16      228.42      225.56      4.24 o 
   0  -3  16       87.27       80.82      1.99 o 
   1  -3  16       29.47       30.12      1.97 o 
   2  -3  16        8.23        9.13      0.98 o 
   3  -3  16      184.12      200.73      4.97 o 
   4  -3  16        4.96        3.12      0.80 o 
   5  -3  16       21.81       21.02      1.60 o 
  -7  -2  16        5.77        5.61      0.98 o 
  -6  -2  16        0.00        1.93      1.00 o 
  -5  -2  16       95.80       99.50      4.43 o 
  -4  -2  16       12.38       14.51      2.14 o 
  -3  -2  16      318.98      314.06      6.22 o 
  -2  -2  16       20.39       22.68      1.71 o 
  -1  -2  16        1.50        1.51      0.53 o 
   0  -2  16       63.57       66.08      1.76 o 
   1  -2  16       33.14       40.79      1.24 o 
   2  -2  16        0.60        0.92      0.49 o 
   3  -2  16      257.68      281.50      5.43 o 
   4  -2  16       34.40       37.70      2.07 o 
   5  -2  16        1.20        1.02      0.68 o 
  -7  -1  16        5.31        6.40      1.08 o 
  -6  -1  16        5.55        7.40      1.43 o 
  -5  -1  16      990.26      947.02     19.38 o 
  -4  -1  16       48.63       42.75      2.99 o 
  -3  -1  16       29.71       29.98      3.12 o 
  -2  -1  16       55.73       49.72      5.34 o 
  -1  -1  16       64.71       62.86      2.41 o 
   0  -1  16       37.63       36.79      1.21 o 
   1  -1  16       12.32       15.18      1.13 o 
   2  -1  16        1.79        1.86      0.67 o 
   3  -1  16       16.99       17.40      1.43 o 
   4  -1  16        0.00        1.40      1.45 o 
   5  -1  16       38.95       37.24      5.02 o 
  -7   0  16      139.80      134.23      2.86 o 
  -6   0  16        6.04        6.01      1.39 o 
  -5   0  16       54.97       51.45      3.10 o 
  -4   0  16       13.33       18.26      2.29 o 
  -3   0  16        0.05       -0.85      0.63 o 
  -2   0  16      108.64      102.42      3.55 o 
  -1   0  16        3.39        2.77      1.18 o 
   0   0  16       10.14       11.30      0.97 o 
   1   0  16        0.86        1.49      0.50 o 
   2   0  16        1.48        1.96      0.63 o 
   3   0  16       27.06       30.11      1.75 o 
   4   0  16       18.95       24.13      2.66 o 
   5   0  16        1.83        3.79      1.33 o 
  -7   1  16        0.18        0.89      0.57 o 
  -6   1  16        4.81        5.22      1.33 o 
  -5   1  16        0.08       -0.08      0.94 o 
  -4   1  16       39.09       36.12      2.72 o 
  -3   1  16        0.01       -0.45      1.08 o 
  -2   1  16       60.55       54.85      3.38 o 
  -1   1  16       15.56       15.53      1.75 o 
   0   1  16        3.32        4.72      0.95 o 
   1   1  16       16.04       17.11      0.95 o 
   2   1  16       21.63       26.94      2.52 o 
   3   1  16        0.09        2.39      0.73 o 
   4   1  16       13.04       12.93      1.73 o 
  -7   2  16        6.83        6.68      0.99 o 
  -6   2  16        2.10        2.41      1.10 o 
  -5   2  16        0.25        0.52      1.06 o 
  -4   2  16      111.03      106.41      4.64 o 
  -3   2  16       36.24       35.69      1.96 o 
  -2   2  16       55.98       48.59      2.24 o 
  -1   2  16       32.65       24.87      1.77 o 
   0   2  16        0.17        0.45      0.74 o 
   1   2  16        6.60        4.61      0.65 o 
   2   2  16        3.47        3.97      0.87 o 
   3   2  16        7.87        7.50      2.65 o 
  -7   3  16        8.32        7.59      1.01 o 
  -6   3  16       19.61       23.10      2.00 o 
  -5   3  16        3.44        6.36      1.54 o 
  -4   3  16       10.17        9.92      1.91 o 
  -3   3  16       18.68       21.44      1.77 o 
  -2   3  16       14.10       15.65      1.37 o 
  -1   3  16       83.45       87.29      3.21 o 
   0   3  16       10.60       16.12      1.97 o 
   1   3  16       18.38       16.58      1.43 o 
   2   3  16       23.30       23.49      2.02 o 
   3   3  16        6.01        8.58      2.38 o 
  -7   4  16       33.67       34.69      1.83 o 
  -6   4  16        1.52        2.22      1.19 o 
  -5   4  16        0.14        1.83      1.29 o 
  -4   4  16       10.40        9.67      2.02 o 
  -3   4  16        1.30        1.25      1.16 o 
  -2   4  16       24.59       25.12      2.90 o 
  -1   4  16      215.69      230.97      7.05 o 
   0   4  16        0.02        1.70      0.91 o 
   1   4  16        1.14        3.66      1.00 o 
  -6   5  16        5.77        7.71      1.54 o 
  -5   5  16       24.15       26.91      2.66 o 
  -4   5  16        0.10        1.00      1.27 o 
  -3   5  16       46.14       41.03      2.26 o 
  -2   5  16        3.57        4.59      1.18 o 
  -1   5  16      131.07      140.93      5.41 o 
   0   5  16        4.59        5.41      1.35 o 
  -5   6  16        9.30       10.67      1.98 o 
  -4   6  16        4.91        5.03      1.75 o 
  -3   6  16       10.13       12.86      2.87 o 
  -2   6  16        8.33       11.24      1.55 o 
   0  -8  17       25.53       26.08      2.31 o 
   1  -8  17        5.19        4.88      1.47 o 
   2  -8  17        3.51        3.04      1.48 o 
  -2  -7  17       27.58       27.28      2.16 o 
  -1  -7  17       78.02       90.31      5.68 o 
   0  -7  17       32.54       37.22      2.47 o 
   1  -7  17        8.64        9.23      2.08 o 
   2  -7  17       83.17       90.54      2.96 o 
   3  -7  17       10.09        9.50      1.15 o 
   4  -7  17       25.11       27.45      1.98 o 
  -3  -6  17        8.06        9.18      2.53 o 
  -2  -6  17       11.18       11.88      1.58 o 
  -1  -6  17       21.88       22.79      1.90 o 
   0  -6  17        6.25        9.00      1.08 o 
   1  -6  17       19.40       20.80      1.96 o 
   2  -6  17        2.45        4.66      1.50 o 
   3  -6  17        5.13        3.71      1.14 o 
   4  -6  17        0.10        1.18      0.61 o 
  -4  -5  17        9.92        9.94      2.16 o 
  -3  -5  17       55.09       50.44      5.04 o 
  -2  -5  17        2.51        1.85      0.94 o 
  -1  -5  17        0.06        4.51      2.75 o 
   0  -5  17      215.19      228.87      4.47 o 
   1  -5  17       95.41       94.42      3.44 o 
   2  -5  17        1.43        1.28      0.89 o 
   3  -5  17        6.01        5.96      0.93 o 
   4  -5  17        1.11        2.07      0.88 o 
   5  -5  17        3.16        3.27      1.27 o 
  -5  -4  17        6.03        9.03      1.91 o 
  -4  -4  17        0.50        2.20      1.44 o 
  -3  -4  17       24.34       25.24      1.93 o 
  -2  -4  17       85.82       88.45      3.13 o 
  -1  -4  17        7.76        9.46      1.29 o 
   0  -4  17       67.14       69.34      2.20 o 
   1  -4  17       10.61       11.97      1.39 o 
   2  -4  17       32.30       28.58      1.60 o 
   3  -4  17       31.57       39.32      1.82 o 
   4  -4  17        2.31        2.88      0.93 o 
   5  -4  17        2.65        2.68      1.19 o 
  -6  -3  17        8.57        8.96      1.66 o 
  -5  -3  17      120.93      120.51      5.05 o 
  -4  -3  17       60.60       59.79      3.70 o 
  -3  -3  17        7.15        9.57      1.34 o 
  -2  -3  17       18.45       24.57      1.99 o 
  -1  -3  17        2.53        2.10      1.06 o 
   0  -3  17        9.19       10.30      0.99 o 
   1  -3  17        0.93        1.63      0.48 o 
   2  -3  17       82.25       80.97      2.59 o 
   3  -3  17       19.39       25.33      1.72 o 
   4  -3  17        7.59        7.64      1.11 o 
   5  -3  17        6.96        7.47      1.62 o 
  -6  -2  17       67.79       66.38      3.43 o 
  -5  -2  17       34.39       37.43      2.81 o 
  -4  -2  17       67.40       58.29      3.60 o 
  -3  -2  17       10.85       10.87      1.38 o 
  -2  -2  17       33.42       32.13      2.14 o 
  -1  -2  17       60.28       57.44      4.69 o 
   0  -2  17       37.33       38.78      1.41 o 
   1  -2  17        2.53        2.03      0.48 o 
   2  -2  17       29.66       32.30      1.75 o 
   3  -2  17       65.47       74.38      2.65 o 
   4  -2  17       19.51       24.30      2.30 o 
   5  -2  17       57.64       52.40      3.47 o 
  -7  -1  17      142.47      148.15      4.37 o 
  -6  -1  17       66.97       67.67      3.45 o 
  -5  -1  17      214.59      196.16      6.53 o 
  -4  -1  17       37.11       28.64      2.83 o 
  -3  -1  17       40.91       40.92      2.08 o 
  -2  -1  17       17.48       19.29      1.62 o 
  -1  -1  17        2.07        2.72      0.80 o 
   0  -1  17        3.81        4.65      0.97 o 
   1  -1  17        7.46       10.13      0.85 o 
   2  -1  17       38.50       39.68      3.25 o 
   3  -1  17       81.01       83.56      2.86 o 
   4  -1  17       68.40       72.38      2.75 o 
  -7   0  17       17.94       22.38      1.71 o 
  -6   0  17       43.60       41.36      2.72 o 
  -5   0  17       36.05       34.25      2.64 o 
  -4   0  17       31.60       29.70      2.89 o 
  -3   0  17        3.69        3.37      0.92 o 
  -2   0  17        7.91        8.36      1.20 o 
  -1   0  17       13.03       14.00      1.37 o 
   0   0  17        1.21        2.10      0.91 o 
   1   0  17        6.82       10.21      1.04 o 
   2   0  17       14.51       14.61      1.36 o 
   3   0  17       19.79       25.14      3.20 o 
   4   0  17      736.67      812.16     12.03 o 
  -7   1  17       11.20        9.69      1.29 o 
  -6   1  17        0.85        2.72      1.12 o 
  -5   1  17        3.01        3.64      1.29 o 
  -4   1  17       56.84       48.62      3.27 o 
  -3   1  17        3.09        2.86      0.97 o 
  -2   1  17       79.80       69.17      2.63 o 
  -1   1  17        0.75        3.18      1.18 o 
   0   1  17       33.30       34.69      2.25 o 
   1   1  17       19.29       17.95      1.55 o 
   2   1  17      260.86      287.01      5.75 o 
   3   1  17       38.24       39.24      2.10 o 
  -7   2  17        7.58        9.34      1.31 o 
  -6   2  17        0.12        1.08      1.00 o 
  -5   2  17        1.09        5.16      1.46 o 
  -4   2  17      336.66      317.17      9.11 o 
  -3   2  17        3.65        5.61      1.13 o 
  -2   2  17        8.45       10.20      1.33 o 
  -1   2  17        2.35        4.06      1.06 o 
   0   2  17       30.31       26.06      2.25 o 
   1   2  17        6.51        5.57      1.03 o 
   2   2  17      249.54      253.19      5.49 o 
   3   2  17        0.42        0.95      0.86 o 
  -7   3  17        1.00        3.29      0.96 o 
  -6   3  17       51.03       50.05      2.99 o 
  -5   3  17        7.58        9.69      1.75 o 
  -4   3  17        1.42        3.66      1.37 o 
  -3   3  17        2.19        3.25      1.20 o 
  -2   3  17        8.26       10.97      1.44 o 
  -1   3  17        0.43        1.86      0.95 o 
   0   3  17       20.34       15.76      1.81 o 
   1   3  17       10.38        8.13      1.23 o 
   2   3  17       47.14       48.43      3.70 o 
  -6   4  17        0.09        1.46      1.04 o 
  -5   4  17        0.42        3.45      1.23 o 
  -4   4  17       13.52       18.36      2.48 o 
  -3   4  17       25.78       29.73      2.04 o 
  -2   4  17        6.70        6.47      3.13 o 
  -1   4  17       75.37       73.05      3.79 o 
   0   4  17       14.48       10.90      1.58 o 
   1   4  17        0.28        0.77      0.69 o 
  -5   5  17        3.42        1.00      1.14 o 
  -4   5  17       15.56       16.91      2.50 o 
  -3   5  17      155.91      159.30      7.11 o 
  -2   5  17       12.69       14.42      1.70 o 
  -1   5  17        2.51        2.52      1.19 o 
  -1  -7  18       13.18       17.95      3.04 o 
   0  -7  18       61.47       61.76      4.74 o 
   1  -7  18        0.83        4.56      1.90 o 
   2  -7  18       21.51       16.87      1.76 o 
  -3  -6  18        1.28        1.20      0.97 o 
  -2  -6  18        6.46        4.48      1.23 o 
  -1  -6  18        2.09        7.78      3.08 o 
   0  -6  18       20.54       24.35      4.87 o 
   1  -6  18        9.23       12.77      1.63 o 
   2  -6  18       16.88       19.28      1.52 o 
   3  -6  18        1.48        2.82      1.42 o 
  -4  -5  18        0.13        0.98      1.33 o 
  -3  -5  18        7.78       10.85      1.88 o 
  -2  -5  18        8.45        9.59      1.45 o 
  -1  -5  18       31.56       35.95      2.74 o 
   0  -5  18       89.30       91.57      2.66 o 
   1  -5  18        3.56        5.85      1.59 o 
   2  -5  18        0.01        1.48      0.61 o 
   3  -5  18        0.01        1.14      0.77 o 
   4  -5  18        2.23        3.06      0.87 o 
  -5  -4  18        1.78        3.24      1.27 o 
  -4  -4  18        2.56        3.16      1.62 o 
  -3  -4  18        6.34        8.75      1.42 o 
  -2  -4  18        0.73        2.00      0.92 o 
  -1  -4  18        9.77       12.08      1.87 o 
   0  -4  18        8.16        6.29      0.89 o 
   1  -4  18        1.62        1.81      0.85 o 
   2  -4  18       65.13       65.01      2.40 o 
   3  -4  18        0.84        0.56      0.55 o 
   4  -4  18        0.33        0.60      1.00 o 
  -5  -3  18        2.47        6.49      1.71 o 
  -4  -3  18        0.07        2.02      1.44 o 
  -3  -3  18       50.10       50.35      2.46 o 
  -2  -3  18        2.78        2.28      0.92 o 
  -1  -3  18       20.81       25.41      2.41 o 
   0  -3  18       10.04        9.14      1.32 o 
   1  -3  18       81.38       88.13      2.12 o 
   2  -3  18        7.92        8.98      1.09 o 
   3  -3  18       65.66       64.41      5.26 o 
   4  -3  18       22.30       25.85      1.87 o 
  -6  -2  18        5.87        5.39      1.50 o 
  -5  -2  18       75.09       67.75      3.85 o 
  -4  -2  18       17.99       14.37      2.27 o 
  -3  -2  18        4.78        5.56      1.21 o 
  -2  -2  18       44.57       42.49      2.36 o 
  -1  -2  18        0.85       -0.15      0.91 o 
   0  -2  18        7.89        8.62      1.16 o 
   1  -2  18      408.82      439.68      5.70 o 
   2  -2  18        0.48        1.82      0.79 o 
   3  -2  18        3.43        2.88      0.88 o 
   4  -2  18        0.13        0.01      0.84 o 
  -6  -1  18        9.17       10.61      1.81 o 
  -5  -1  18       44.40       36.16      2.87 o 
  -4  -1  18        1.54        3.20      1.54 o 
  -3  -1  18        4.30        5.63      1.17 o 
  -2  -1  18        0.08        0.65      0.78 o 
  -1  -1  18       46.60       47.83      2.95 o 
   0  -1  18        1.24        1.69      0.87 o 
   1  -1  18       38.63       44.31      2.25 o 
   2  -1  18        7.37        8.99      1.21 o 
   3  -1  18        0.07        0.00      0.67 o 
   4  -1  18       54.43       61.03      3.93 o 
  -6   0  18        7.05       11.67      1.89 o 
  -5   0  18       34.26       38.18      2.93 o 
  -4   0  18      132.82      133.49      5.61 o 
  -3   0  18       24.57       25.36      2.59 o 
  -2   0  18       50.51       44.68      2.20 o 
  -1   0  18        1.66        0.94      0.98 o 
   0   0  18        4.63        4.14      1.18 o 
   1   0  18        6.42        7.90      1.47 o 
   2   0  18       22.79       28.65      1.88 o 
   3   0  18        0.02        1.76      0.77 o 
  -6   1  18        6.11        4.76      1.43 o 
  -5   1  18        6.98        9.50      1.93 o 
  -4   1  18        0.72        1.48      0.94 o 
  -3   1  18        0.21        0.89      0.87 o 
  -2   1  18        1.11        1.07      0.82 o 
  -1   1  18        0.94        1.08      0.98 o 
   0   1  18       18.08       24.12      2.02 o 
   1   1  18       12.72       13.14      1.17 o 
   2   1  18      371.21      420.35      7.53 o 
   3   1  18        9.71       10.13      1.58 o 
  -6   2  18      190.38      170.83      5.88 o 
  -5   2  18        2.89        3.97      1.56 o 
  -4   2  18        9.66       10.02      2.06 o 
  -3   2  18        0.18        2.70      1.04 o 
  -2   2  18       10.12       10.70      3.24 o 
  -1   2  18       20.02       15.93      1.96 o 
   0   2  18      172.24      168.71      5.41 o 
   1   2  18        1.07        1.60      0.81 o 
   2   2  18       25.03       26.83      2.99 o 
  -6   3  18       82.61       75.36      3.79 o 
  -5   3  18        1.30        6.15      1.58 o 
  -4   3  18        7.61        7.63      1.95 o 
  -3   3  18        8.20        9.63      1.47 o 
  -2   3  18        0.10        0.12      2.77 o 
  -1   3  18        5.48        6.18      1.46 o 
   0   3  18       32.40       30.51      2.20 o 
   1   3  18        5.35        5.72      1.10 o 
  -5   4  18        5.76        5.95      1.60 o 
  -4   4  18       43.31       46.17      3.51 o 
  -3   4  18       49.17       47.49      4.66 o 
  -2   4  18        1.32        3.66      1.13 o 
  -1   4  18        0.29        1.02      1.16 o 
  -1  -6  19        9.42       10.33      1.77 o 
   0  -6  19        0.62        4.39      2.29 o 
   1  -6  19        8.41       12.03      1.81 o 
   2  -6  19        0.08        0.43      0.79 o 
  -3  -5  19        9.48        6.57      1.39 o 
  -2  -5  19      120.37      130.62      5.47 o 
  -1  -5  19       17.14       16.08      2.12 o 
   0  -5  19        2.56        4.84      2.49 o 
   1  -5  19        2.79        5.75      2.27 o 
   2  -5  19        4.51        5.03      1.25 o 
   3  -5  19        0.26        0.27      0.73 o 
  -4  -4  19       23.16       27.06      2.20 o 
  -3  -4  19        6.24        6.24      1.32 o 
  -2  -4  19      172.21      191.96      6.68 o 
  -1  -4  19       51.75       49.10      3.10 o 
   0  -4  19        0.67        3.03      1.01 o 
   1  -4  19        0.84        1.95      0.73 o 
   2  -4  19       10.01       11.04      1.21 o 
   3  -4  19        0.09        1.61      1.28 o 
  -5  -3  19        0.84        1.98      1.56 o 
  -4  -3  19       60.57       60.74      4.37 o 
  -3  -3  19       15.55       14.47      1.71 o 
  -2  -3  19        0.14        0.13      1.12 o 
  -1  -3  19        3.03        3.93      1.41 o 
   0  -3  19       32.75       33.08      1.89 o 
   1  -3  19        0.00        1.11      0.49 o 
   2  -3  19       12.69       14.17      1.35 o 
   3  -3  19        4.89        4.95      1.18 o 
  -5  -2  19       39.06       36.23      3.02 o 
  -4  -2  19       21.24       21.22      1.95 o 
  -3  -2  19        4.04        5.72      1.27 o 
  -2  -2  19       33.06       37.64      2.81 o 
  -1  -2  19       20.00       23.67      2.35 o 
   0  -2  19       14.03       17.57      1.53 o 
   1  -2  19        0.97        1.74      0.51 o 
   2  -2  19        6.87        5.79      1.22 o 
   3  -2  19        5.27        2.77      0.92 o 
  -5  -1  19        0.00        2.68      1.52 o 
  -4  -1  19       13.46       14.06      1.61 o 
  -3  -1  19       43.48       42.22      2.35 o 
  -2  -1  19       13.88       15.43      2.10 o 
  -1  -1  19       10.02       14.47      1.98 o 
   0  -1  19       45.63       47.29      2.64 o 
   1  -1  19        1.11        2.22      0.90 o 
   2  -1  19       95.73      109.04      3.39 o 
   3  -1  19       28.17       33.81      2.49 o 
  -6   0  19        5.10        8.40      1.71 o 
  -5   0  19       34.10       34.54      2.91 o 
  -4   0  19        7.34        6.49      1.46 o 
  -3   0  19        3.65        3.50      1.09 o 
  -2   0  19        0.14        0.56      0.98 o 
  -1   0  19        0.52        1.83      1.14 o 
   0   0  19       13.34       17.20      1.83 o 
   1   0  19       94.17       96.30      3.33 o 
   2   0  19      206.56      233.47      5.82 o 
  -6   1  19       25.40       26.95      2.56 o 
  -5   1  19        1.53       -0.23      1.18 o 
  -4   1  19        7.19        5.75      1.24 o 
  -3   1  19       10.41        8.86      1.39 o 
  -2   1  19       23.35       26.41      2.41 o 
  -1   1  19        2.97        4.35      1.43 o 
   0   1  19        0.62        1.91      1.00 o 
   1   1  19       23.75       28.55      1.79 o 
   2   1  19      723.46      813.01     19.40 o 
  -5   2  19       11.27       11.46      2.16 o 
  -4   2  19        0.39        2.51      1.05 o 
  -3   2  19        0.01        1.00      1.26 o 
  -2   2  19       10.23       11.52      1.93 o 
  -1   2  19        3.00        3.97      1.21 o 
   0   2  19      151.39      153.63      5.14 o 
   1   2  19       24.61       24.02      1.70 o 
  -5   3  19        5.31        5.32      1.87 o 
  -4   3  19        0.03        0.16      0.94 o 
  -3   3  19        9.90        8.50      3.65 o 
  -2   3  19        6.67        8.44      1.81 o 
  -1   3  19        8.95       10.11      1.64 o 
  -1  -5  20       14.43       19.67      2.27 o 
   0  -5  20        0.13        2.01      1.10 o 
   1  -5  20        1.33        3.03      2.79 o 
  -3  -4  20       31.89       34.12      3.69 o 
  -2  -4  20        4.91        4.85      1.54 o 
  -1  -4  20        1.06        2.00      1.06 o 
   0  -4  20        5.84        3.95      0.97 o 
   1  -4  20       20.56       24.53      3.91 o 
   2  -4  20       30.45       33.10      2.27 o 
  -4  -3  20       18.21       19.90      1.95 o 
  -3  -3  20        0.36        0.98      0.90 o 
  -2  -3  20       15.28       14.22      2.20 o 
  -1  -3  20       30.58       34.91      2.54 o 
   0  -3  20       28.05       29.06      1.82 o 
   1  -3  20        3.46        3.99      0.70 o 
   2  -3  20        9.79        6.20      2.07 o 
  -4  -2  20        0.52        0.82      1.03 o 
  -3  -2  20       21.84       26.91      4.20 o 
  -2  -2  20       48.97       56.63      3.43 o 
  -1  -2  20      115.28      121.94      4.80 o 
   0  -2  20        6.03        6.36      1.25 o 
   1  -2  20       15.96       19.65      1.50 o 
   2  -2  20        1.32        3.01      1.06 o 
  -4  -1  20        1.81        3.85      1.61 o 
  -3  -1  20        2.84        3.88      1.14 o 
  -2  -1  20       15.23       16.43      2.22 o 
  -1  -1  20      142.71      169.90      5.74 o 
   0  -1  20        0.26        2.54      1.06 o 
   1  -1  20       67.10       66.30      2.60 o 
   2  -1  20       57.91       67.20      3.31 o 
  -5   0  20        0.64        1.89      1.29 o 
  -4   0  20        3.45        6.92      1.33 o 
  -3   0  20        1.84        1.26      0.91 o 
  -2   0  20       14.58       14.85      2.06 o 
  -1   0  20        4.48        5.22      1.39 o 
   0   0  20        9.58       11.90      1.70 o 
   1   0  20        0.59        2.25      0.89 o 
  -4   1  20       13.44       14.14      1.66 o 
  -3   1  20        6.56        6.06      1.22 o 
  -2   1  20        4.36        2.89      1.43 o 
  -1   1  20       11.09       10.04      1.73 o 
   0   1  20      558.02      609.22     13.16 o 
  -4   2  20        1.51        3.55      1.14 o 
  -3   2  20       11.94       11.60      2.28 o 
  -2   2  20      173.35      176.70      6.30 o 
  -1   2  20        0.26        2.87      1.14 o 
  -2  -3  21        0.22       -0.02      0.91 o 
  -1  -3  21        1.81        3.37      1.23 o 
   0  -3  21        5.65        4.96      1.05 o 
  -3  -2  21        5.71        6.92      1.45 o 
  -2  -2  21        1.92        2.62      1.27 o 
  -1  -2  21       53.05       52.74      3.14 o 
   0  -2  21        2.57        3.18      1.96 o 
  -3  -1  21       66.22       69.45      5.27 o 
  -2  -1  21        4.76        6.93      1.64 o 
  -1  -1  21        0.30        3.60      1.18 o 
   0  -1  21       16.21       20.75      2.06 o 
  -3   0  21        0.91        3.79      1.67 o 
  -2   0  21        8.94        9.59      1.89 o 
  -1   0  21       28.06       28.26      2.31 o 
                                                 
